# Supplementary material for: Cas9/AAV9-Mediated Somatic Mutagenesis Uncovered the Cell-Autonomous Role of Sarcoplasmic/Endoplasmic Reticulum Calcium ATPase 2 in Murine Cardiomyocyte Maturation
Source: Front Cell Dev Biol. 2022 Apr 1;10:864516. doi: 10.3389/fcell.2022.864516 (PMC9012521; doi:10.3389/fcell.2022.864516)
Supplement: Supplementary file 4 [file DataSheet1.CSV]

	baseMean	log2FoldChange	lfcSE	stat	pvalue	padj
0610005C13Rik	1.49144794940028	1.54716116975329	1.9079024808171	0.810922563028841	0.417410142043804	NA
0610006L08Rik	0	NA	NA	NA	NA	NA
0610009B22Rik	71.014424425399	-1.16717045339394	0.426677424681643	-2.73548677731147	0.00622880887622946	0.0973652292631206
0610009E02Rik	1.03756748560417	3.36138122855812	2.45140841451853	1.37120408359955	0.170311345574206	NA
0610009L18Rik	26.7326170979537	0.108690319190061	0.576140300991806	0.18865251919186	0.850365167442451	NA
0610010F05Rik	35.7516287483836	0.179128285805914	0.464494954576648	0.385640972072939	0.699762584705736	NA
0610010K14Rik	1.33730354731464	1.55324493206657	2.34759686112276	0.661631883135042	0.508207169097464	NA
0610012D04Rik	0	NA	NA	NA	NA	NA
0610012G03Rik	1162.40600398213	-0.921387563446556	0.297287719076653	-3.09931256598253	0.00193970266031688	0.0497253553098124
0610025J13Rik	2.27027759622952	1.13812443784212	1.48288255099712	0.767508146263386	0.442779451633049	NA
0610030E20Rik	2.59435064378505	-1.22794221802302	1.52995504497029	-0.802600195384735	0.422205855386255	NA
0610031O16Rik	0.887603137011075	3.20830307643706	3.14625143892018	1.01972240258655	0.307860133817528	NA
0610033M10Rik	0	NA	NA	NA	NA	NA
0610038B21Rik	1.77040768205006	0.381416224277452	1.87535962354414	0.203382977584125	0.838835703688243	NA
0610039K10Rik	0	NA	NA	NA	NA	NA
0610040B10Rik	4.56941415458143	0.0194670741012627	1.15455551575473	0.0168610983496425	0.986547427371856	NA
0610040F04Rik	0.310605708929453	-1.94095357790874	4.05514197928428	-0.478640103805024	0.63219468306479	NA
0610040J01Rik	4.29994181068252	-2.21175217365288	1.34562492112559	-1.6436617209815	0.100246097071887	NA
0610043K17Rik	0.831361070471203	1.75057884777474	2.66340169330639	0.657271808520006	0.511006160116785	NA
0710001A04Rik	0	NA	NA	NA	NA	NA
1010001B22Rik	1.52399714578397	-0.655469457955711	1.96185657666678	-0.33410671592995	0.738299032414368	NA
1100001I12Rik	0	NA	NA	NA	NA	NA
1110002E22Rik	141.24502720062	0.657209817228908	0.406567734596609	1.61648296533167	0.105989933489269	0.391890984850067
1110002J07Rik	0.295867712337025	1.65030791221619	4.03716943409788	0.408778462027803	0.682702247206515	NA
1110002L01Rik	2.18786317854112	0.681738414952484	1.64158008214924	0.415294034306214	0.677926667883607	NA
1110002O04Rik	2.86818442971787	2.74387010247894	1.74799089742855	1.56972791249395	0.116478424611397	NA
1110003F10Rik	0.0986225707790083	0.675686310011737	4.07683967200439	0.165737768559227	0.868363322071365	NA
1110004F10Rik	357.539838600652	-0.680309710429604	0.381576174290233	-1.78289357739655	0.0746036287839071	0.334874498696946
1110006O24Rik	0.294397555838843	-0.286087969894592	4.07683943303816	-0.0701739606363138	0.944055199621791	NA
1110008E08Rik	0	NA	NA	NA	NA	NA
1110008P14Rik	139.073714590558	-0.508850028987757	0.412213740673811	-1.23443247708333	0.217041793313984	0.535800421774685
1110012L19Rik	29.4545775815422	0.801603316898228	0.494539497619707	1.62090858416055	0.105037245587289	NA
1110013H19Rik	0.155302854464727	-1.2227842309637	4.0804728567969	-0.299667287071127	0.764430953597719	NA
1110015O18Rik	0	NA	NA	NA	NA	NA
1110017D15Rik	0	NA	NA	NA	NA	NA
1110018N20Rik	10.0990879366957	0.147579005755476	0.769303665121413	0.191834528348678	0.847871823522752	NA
1110019B22Rik	0	NA	NA	NA	NA	NA
1110019D14Rik	8.8571536226938	-0.191259732157649	0.814675253104285	-0.234768064242607	0.814388756075994	NA
1110020A21Rik	1.44946196764989	-0.550631884956715	1.84179041646842	-0.298965550061085	0.76496633113422	NA
1110025L11Rik	0	NA	NA	NA	NA	NA
1110025M09Rik	0.199742180583607	0.747382327621901	4.07421367455099	0.183442103758652	0.854451142305958	NA
1110028F11Rik	0	NA	NA	NA	NA	NA
1110028F18Rik	0	NA	NA	NA	NA	NA
1110032A03Rik	27.7896736006785	-0.0360969511450772	0.526092366371127	-0.0686133338030855	0.945297405041284	NA
1110032F04Rik	1.31520449608004	0.802717282365385	2.5349256261409	0.31666305081598	0.75149928813521	NA
1110035H17Rik	0	NA	NA	NA	NA	NA
1110038B12Rik	4.11742450639611	-1.27348534958288	1.21743510041347	-1.04603961981249	0.295542740473743	NA
1110038F14Rik	44.4763092613754	0.130873276535677	0.480967353330244	0.272104282399841	0.785541836862717	0.918179806350276
1110046J04Rik	2.09889310170094	-0.111544562187719	1.60953182701227	-0.0693024892802378	0.944748844344775	NA
1110051M20Rik	27.9852077849145	0.359840482458437	0.49952883583896	0.720359780339975	0.471303506589668	NA
1110057P08Rik	0	NA	NA	NA	NA	NA
1110059E24Rik	51.6813816668828	-0.286930163954774	0.417925162643946	-0.686558718167507	0.492360850308281	0.775231753050348
1110059G10Rik	30.7225632486679	0.444783653714376	0.555918373055347	0.80008806197541	0.423659777343251	NA
1110060G06Rik	0	NA	NA	NA	NA	NA
1110065P20Rik	8.43810368573484	0.394602147720473	0.829228366948646	0.475866677321364	0.634169363447892	NA
1190001M18Rik	0	NA	NA	NA	NA	NA
1190005I06Rik	0.758654298214857	-0.0105418948816031	2.76964038865121	-0.00380623236316138	0.996963073295472	NA
1190007I07Rik	77.1017408783707	-0.944229426483183	0.390669337688227	-2.41695299679936	0.0156510380122773	0.160632005791487
1190028D05Rik	0	NA	NA	NA	NA	NA
1200007C13Rik	1.11605098087799	1.32181381432929	2.3968806039688	0.551472531481378	0.581309791577434	NA
1300002E11Rik	17.2064752732842	-0.0465746500669145	0.626865751079478	-0.0742976466439773	0.940773549564	NA
1300014J16Rik	0.998710902918033	3.30334966433209	3.06255525675974	1.07862532669112	0.280754786267817	NA
1300017J02Rik	0.514527943005598	-1.07115326324345	3.2071791804161	-0.333986098994467	0.738390048371748	NA
1500002C15Rik	0.339718373074344	1.7630697499777	4.02759066835902	0.437747997538201	0.661568971593786	NA
1500002F19Rik	1.72895236358464	2.97639058992709	1.96702957719484	1.51313972318184	0.130244171316282	NA
1500004A13Rik	2.6735776603126	0.155700087998064	1.52993396100352	0.101769156033334	0.918939908425264	NA
1500005C15Rik	0	NA	NA	NA	NA	NA
1500009C09Rik	0	NA	NA	NA	NA	NA
1500009L16Rik	6.12435207157394	1.87257332302963	1.24427978551047	1.50494554748505	0.13233807686125	NA
1500011B03Rik	7.89015869064447	0.441501079871017	0.881639454116952	0.500772824774752	0.616531013015816	NA
1500012K07Rik	0	NA	NA	NA	NA	NA
1500015A07Rik	3.70934542845217	2.05053716605155	1.40974272527046	1.45454708103435	0.1457946903722	NA
1500015L24Rik	0.0986225707790083	0.675686310011737	4.07683967200439	0.165737768559227	0.868363322071365	NA
1500026H17Rik	1.84991805985129	-1.16645963818472	1.62659941370638	-0.717115491592866	0.473302837705531	NA
1500032F14Rik	0	NA	NA	NA	NA	NA
1500035N22Rik	0.0986225707790083	0.675686310011737	4.07683967200439	0.165737768559227	0.868363322071365	NA
1520401A03Rik	0	NA	NA	NA	NA	NA
1600002D24Rik	0	NA	NA	NA	NA	NA
1600010M07Rik	0	NA	NA	NA	NA	NA
1600012H06Rik	35.5211543358361	-0.495437325660879	0.518404816059471	-0.955695839068058	0.339225925314867	NA
1600012P17Rik	0	NA	NA	NA	NA	NA
1600014C10Rik	80.8204168983971	-0.391166348322608	0.504223991166852	-0.775778929950138	0.437879526693977	0.7391539683848
1600014C23Rik	0.393020126617851	0.271286663426129	3.88097664952065	0.0699016479420551	0.944271941471895	NA
1600017P15Rik	0.564349469653205	2.54919626322419	3.31367192340483	0.769296515209891	0.441717305491368	NA
1600019K03Rik	0	NA	NA	NA	NA	NA
1600020E01Rik	7.54274089047373	0.777474865429723	1.08853338485461	0.714240717140308	0.475078343123181	NA
1600022D10Rik	0	NA	NA	NA	NA	NA
1600023N17Rik	0	NA	NA	NA	NA	NA
1600025M17Rik	0	NA	NA	NA	NA	NA
1600027J07Rik	0	NA	NA	NA	NA	NA
1600029O15Rik	0.155302854464727	-1.2227842309637	4.0804728567969	-0.299667287071127	0.764430953597719	NA
1700001C19Rik	0	NA	NA	NA	NA	NA
1700001D01Rik	0.169859186537172	0.747382327621901	4.07421367455099	0.183442103758652	0.854451142305958	NA
1700001F09Rik	0	NA	NA	NA	NA	NA
1700001G01Rik	0	NA	NA	NA	NA	NA
1700001G11Rik	0.169859186537172	0.747382327621901	4.07421367455099	0.183442103758652	0.854451142305958	NA
1700001G17Rik	0.189365902003699	-1.2227842309637	4.0804728567969	-0.299667287071127	0.764430953597719	NA
1700001J03Rik	0	NA	NA	NA	NA	NA
1700001J04Rik	0	NA	NA	NA	NA	NA
1700001J11Rik	0	NA	NA	NA	NA	NA
1700001K19Rik	3.04387549076575	1.75357395221089	1.46277031177397	1.19880335148739	0.23060441908167	NA
1700001K23Rik	0.197245141558017	1.22990562110156	4.05902253757137	0.303005368833809	0.761885770087928	NA
1700001L05Rik	0.684975794924331	1.3911909319285	2.86873533538898	0.484949209070159	0.627712374588987	NA
1700001L19Rik	0	NA	NA	NA	NA	NA
1700001N15Rik	0	NA	NA	NA	NA	NA
1700001O22Rik	0.169859186537172	0.747382327621901	4.07421367455099	0.183442103758652	0.854451142305958	NA
1700001P01Rik	0.58488306764714	-1.19999810228457	3.08357527987962	-0.389158036813494	0.697159243283027	NA
1700003C15Rik	0	NA	NA	NA	NA	NA
1700003D09Rik	0	NA	NA	NA	NA	NA
1700003E16Rik	0.561409156656841	-1.22046314230278	3.40843881038202	-0.358071014385024	0.720290170016746	NA
1700003E24Rik	0	NA	NA	NA	NA	NA
1700003F12Rik	0.778161013681385	-1.2690630741164	2.75746712603881	-0.460227816365467	0.645352706906597	NA
1700003G18Rik	0	NA	NA	NA	NA	NA
1700003H04Rik	0	NA	NA	NA	NA	NA
1700003I16Rik	0	NA	NA	NA	NA	NA
1700003I22Rik	0	NA	NA	NA	NA	NA
1700003L19Rik	0	NA	NA	NA	NA	NA
1700003M07Rik	0	NA	NA	NA	NA	NA
1700003N22Rik	0	NA	NA	NA	NA	NA
1700003O11Rik	0	NA	NA	NA	NA	NA
1700003P14Rik	0	NA	NA	NA	NA	NA
1700006A11Rik	0	NA	NA	NA	NA	NA
1700006F04Rik	0	NA	NA	NA	NA	NA
1700006H21Rik	0	NA	NA	NA	NA	NA
1700006J14Rik	0	NA	NA	NA	NA	NA
1700006P03Rik	0	NA	NA	NA	NA	NA
1700007E05Rik	0	NA	NA	NA	NA	NA
1700007F19Rik	0	NA	NA	NA	NA	NA
1700007H22Rik	0	NA	NA	NA	NA	NA
1700007J10Rik	0.509577559611516	2.35292831673103	3.88468313845894	0.605693754900287	0.544718131798448	NA
1700007K13Rik	0	NA	NA	NA	NA	NA
1700007L15Rik	4.65072527138396	0.569108688295404	1.09625250109813	0.519140150399039	0.603663011316656	NA
1700007M16Rik	0	NA	NA	NA	NA	NA
1700007P06Rik	0	NA	NA	NA	NA	NA
1700008A23Rik	0	NA	NA	NA	NA	NA
1700008B11Rik	0	NA	NA	NA	NA	NA
1700008C04Rik	0	NA	NA	NA	NA	NA
1700008H02Rik	0	NA	NA	NA	NA	NA
1700008J07Rik	2.14187372815777	-0.560747598805903	1.47487137041559	-0.38020101959664	0.7037962024455	NA
1700008K24Rik	0	NA	NA	NA	NA	NA
1700008N11Rik	0	NA	NA	NA	NA	NA
1700008O03Rik	0.754742254184312	-0.110741260077595	2.62247551503381	-0.0422277574920151	0.966317135012025	NA
1700008P02Rik	0	NA	NA	NA	NA	NA
1700009C05Rik	0	NA	NA	NA	NA	NA
1700009J07Rik	0	NA	NA	NA	NA	NA
1700009N14Rik	0	NA	NA	NA	NA	NA
1700010B08Rik	0	NA	NA	NA	NA	NA
1700010B13Rik	0	NA	NA	NA	NA	NA
1700010D01Rik	0	NA	NA	NA	NA	NA
1700010G06Rik	0	NA	NA	NA	NA	NA
1700010H22Rik	0	NA	NA	NA	NA	NA
1700010I02Rik	0	NA	NA	NA	NA	NA
1700010I14Rik	0.690357995453058	2.84760521409551	3.43964147918027	0.827878495864094	0.407739314447918	NA
1700010J16Rik	0	NA	NA	NA	NA	NA
1700010K23Rik	0	NA	NA	NA	NA	NA
1700010K24Rik	0	NA	NA	NA	NA	NA
1700010L04Rik	0	NA	NA	NA	NA	NA
1700010N08Rik	0	NA	NA	NA	NA	NA
1700011B04Rik	0	NA	NA	NA	NA	NA
1700011C11Rik	0	NA	NA	NA	NA	NA
1700011D18Rik	0	NA	NA	NA	NA	NA
1700011L03Rik	0	NA	NA	NA	NA	NA
1700011L22Rik	0	NA	NA	NA	NA	NA
1700011M02Rik	0	NA	NA	NA	NA	NA
1700012A03Rik	0	NA	NA	NA	NA	NA
1700012B07Rik	0	NA	NA	NA	NA	NA
1700012B09Rik	0	NA	NA	NA	NA	NA
1700012C08Rik	0	NA	NA	NA	NA	NA
1700012C14Rik	0	NA	NA	NA	NA	NA
1700012D14Rik	5.84448503283326	-0.645517632202777	1.0257676306836	-0.629302010410082	0.52915135544065	NA
1700012D16Rik	0	NA	NA	NA	NA	NA
1700012E03Rik	0	NA	NA	NA	NA	NA
1700012I11Rik	0	NA	NA	NA	NA	NA
1700012J15Rik	0	NA	NA	NA	NA	NA
1700012J22Rik	0	NA	NA	NA	NA	NA
1700012P22Rik	0	NA	NA	NA	NA	NA
1700013A02Rik	0	NA	NA	NA	NA	NA
1700013D24Rik	0	NA	NA	NA	NA	NA
1700013F07Rik	0	NA	NA	NA	NA	NA
1700013G24Rik	0	NA	NA	NA	NA	NA
1700013H16Rik	0	NA	NA	NA	NA	NA
1700013M08Rik	0	NA	NA	NA	NA	NA
1700013N06Rik	0	NA	NA	NA	NA	NA
1700014D04Rik	0	NA	NA	NA	NA	NA
1700014F14Rik	0	NA	NA	NA	NA	NA
1700014L14Rik	0	NA	NA	NA	NA	NA
1700015C15Rik	0	NA	NA	NA	NA	NA
1700015C17Rik	0	NA	NA	NA	NA	NA
1700015F17Rik	0	NA	NA	NA	NA	NA
1700015G11Rik	0	NA	NA	NA	NA	NA
1700015H07Rik	0	NA	NA	NA	NA	NA
1700015I17Rik	0	NA	NA	NA	NA	NA
1700015O11Rik	0	NA	NA	NA	NA	NA
1700016A09Rik	0	NA	NA	NA	NA	NA
1700016B01Rik	0	NA	NA	NA	NA	NA
1700016B15Rik	0	NA	NA	NA	NA	NA
1700016C15Rik	0	NA	NA	NA	NA	NA
1700016D06Rik	0	NA	NA	NA	NA	NA
1700016D08Rik	0	NA	NA	NA	NA	NA
1700016F12Rik	0	NA	NA	NA	NA	NA
1700016G22Rik	0.0986225707790083	0.675686310011737	4.07683967200439	0.165737768559227	0.868363322071365	NA
1700016H03Rik	0	NA	NA	NA	NA	NA
1700016H13Rik	0	NA	NA	NA	NA	NA
1700016J18Rik	0	NA	NA	NA	NA	NA
1700016K05Rik	0.975406155239401	-0.41132009582035	2.51918789059181	-0.163274878128968	0.870302012809702	NA
1700016K19Rik	0	NA	NA	NA	NA	NA
1700016L21Rik	0	NA	NA	NA	NA	NA
1700016P03Rik	0	NA	NA	NA	NA	NA
1700016P04Rik	0	NA	NA	NA	NA	NA
1700017B05Rik	15.4057366205515	0.618240210262648	0.706704702300311	0.874821135688339	0.381671235180678	NA
1700017G19Rik	0	NA	NA	NA	NA	NA
1700017I07Rik	0	NA	NA	NA	NA	NA
1700017J07Rik	0	NA	NA	NA	NA	NA
1700017L05Rik	0	NA	NA	NA	NA	NA
1700017M07Rik	1.35102106139087	-4.04357377914705	2.23951393965526	-1.80555865607583	0.0709873055664913	NA
1700017N19Rik	0	NA	NA	NA	NA	NA
1700018A04Rik	0	NA	NA	NA	NA	NA
1700018A14Rik	0	NA	NA	NA	NA	NA
1700018A23Rik	0.295867712337025	1.65030791221619	4.03716943409788	0.408778462027803	0.682702247206515	NA
1700018B08Rik	0	NA	NA	NA	NA	NA
1700018B24Rik	0	NA	NA	NA	NA	NA
1700018F24Rik	0	NA	NA	NA	NA	NA
1700018G05Rik	0	NA	NA	NA	NA	NA
1700018L02Rik	0.990042455078141	1.05611981313812	2.8042636205718	0.37661217204778	0.706461840757384	NA
1700018M17Rik	0	NA	NA	NA	NA	NA
1700018P08Rik	0	NA	NA	NA	NA	NA
1700019A02Rik	0	NA	NA	NA	NA	NA
1700019A23Rik	0	NA	NA	NA	NA	NA
1700019C18Rik	0.169859186537172	0.747382327621901	4.07421367455099	0.183442103758652	0.854451142305958	NA
1700019D03Rik	1.35832411393645	3.80148097304929	2.23235609026028	1.70290080047492	0.0885866342161367	NA
1700019E08Rik	0	NA	NA	NA	NA	NA
1700019F05Rik	0	NA	NA	NA	NA	NA
1700019G24Rik	0	NA	NA	NA	NA	NA
1700019J19Rik	0	NA	NA	NA	NA	NA
1700019L13Rik	0.169859186537172	0.747382327621901	4.07421367455099	0.183442103758652	0.854451142305958	NA
1700019M22Rik	0	NA	NA	NA	NA	NA
1700019N19Rik	0	NA	NA	NA	NA	NA
1700019P21Rik	0	NA	NA	NA	NA	NA
1700020A23Rik	0	NA	NA	NA	NA	NA
1700020D05Rik	0	NA	NA	NA	NA	NA
1700020D12Rik	0	NA	NA	NA	NA	NA
1700020G03Rik	0	NA	NA	NA	NA	NA
1700020G17Rik	0	NA	NA	NA	NA	NA
1700020L24Rik	0	NA	NA	NA	NA	NA
1700020M21Rik	0	NA	NA	NA	NA	NA
1700020N01Rik	0	NA	NA	NA	NA	NA
1700020N15Rik	0	NA	NA	NA	NA	NA
1700020N18Rik	0	NA	NA	NA	NA	NA
1700021A07Rik	0	NA	NA	NA	NA	NA
1700021F02Rik	0	NA	NA	NA	NA	NA
1700021F07Rik	0	NA	NA	NA	NA	NA
1700021F13Rik	0	NA	NA	NA	NA	NA
1700021G15Rik	0	NA	NA	NA	NA	NA
1700021J08Rik	0	NA	NA	NA	NA	NA
1700021L23Rik	0	NA	NA	NA	NA	NA
1700021N21Rik	0	NA	NA	NA	NA	NA
1700021P04Rik	0	NA	NA	NA	NA	NA
1700022A21Rik	0	NA	NA	NA	NA	NA
1700022A22Rik	0	NA	NA	NA	NA	NA
1700022E09Rik	0	NA	NA	NA	NA	NA
1700022H01Rik	0.451170566801752	0.70262101457798	3.6719428731212	0.191348569097085	0.848252511374674	NA
1700022H16Rik	0	NA	NA	NA	NA	NA
1700022I11Rik	0.169859186537172	0.747382327621901	4.07421367455099	0.183442103758652	0.854451142305958	NA
1700022N22Rik	1.1834708493481	3.6208987517404	2.86161122661765	1.26533566756383	0.205751025886617	NA
1700023B13Rik	0	NA	NA	NA	NA	NA
1700023C21Rik	0	NA	NA	NA	NA	NA
1700023F02Rik	0	NA	NA	NA	NA	NA
1700023G09Rik	0	NA	NA	NA	NA	NA
1700023H06Rik	0.298364751362615	1.57367286094721	4.04316089468692	0.389218460985603	0.697114548171848	NA
1700024B05Rik	0	NA	NA	NA	NA	NA
1700024B18Rik	0	NA	NA	NA	NA	NA
1700024G13Rik	0	NA	NA	NA	NA	NA
1700024I08Rik	0	NA	NA	NA	NA	NA
1700024J04Rik	0.295867712337025	1.65030791221619	4.03716943409788	0.408778462027803	0.682702247206515	NA
1700025A08Rik	0	NA	NA	NA	NA	NA
1700025B11Rik	0	NA	NA	NA	NA	NA
1700025C18Rik	0	NA	NA	NA	NA	NA
1700025D23Rik	0	NA	NA	NA	NA	NA
1700025F24Rik	0	NA	NA	NA	NA	NA
1700025G04Rik	38.9641308099296	1.4038421351722	0.663244721704093	2.11662767788829	0.0342914591873385	NA
1700025H01Rik	0	NA	NA	NA	NA	NA
1700025J12Rik	0	NA	NA	NA	NA	NA
1700025K04Rik	0	NA	NA	NA	NA	NA
1700025K24Rik	0	NA	NA	NA	NA	NA
1700025L06Rik	0	NA	NA	NA	NA	NA
1700025M24Rik	0	NA	NA	NA	NA	NA
1700025N21Rik	0.169859186537172	0.747382327621901	4.07421367455099	0.183442103758652	0.854451142305958	NA
1700025N23Rik	0.0986225707790083	0.675686310011737	4.07683967200439	0.165737768559227	0.868363322071365	NA
1700025O08Rik	0	NA	NA	NA	NA	NA
1700026D11Rik	0	NA	NA	NA	NA	NA
1700026F02Rik	0	NA	NA	NA	NA	NA
1700026J12Rik	0	NA	NA	NA	NA	NA
1700026J14Rik	0	NA	NA	NA	NA	NA
1700026N04Rik	0	NA	NA	NA	NA	NA
1700027A07Rik	0	NA	NA	NA	NA	NA
1700027A15Rik	0	NA	NA	NA	NA	NA
1700027F06Rik	0	NA	NA	NA	NA	NA
1700027F09Rik	0	NA	NA	NA	NA	NA
1700027H10Rik	0	NA	NA	NA	NA	NA
1700027I24Rik	0	NA	NA	NA	NA	NA
1700027J07Rik	0	NA	NA	NA	NA	NA
1700028B04Rik	0	NA	NA	NA	NA	NA
1700028D13Rik	0	NA	NA	NA	NA	NA
1700028E10Rik	1.70010770890174	1.08349758891743	1.80860628315183	0.599078748653487	0.549120372358186	NA
1700028I16Rik	0	NA	NA	NA	NA	NA
1700028J19Rik	0.754529396215547	1.58442774455992	3.09306106890621	0.512252331674853	0.608474422079241	NA
1700028K03Rik	0.155302854464727	-1.2227842309637	4.0804728567969	-0.299667287071127	0.764430953597719	NA
1700028M03Rik	0	NA	NA	NA	NA	NA
1700028N14Rik	0.0986225707790083	0.675686310011737	4.07683967200439	0.165737768559227	0.868363322071365	NA
1700028P14Rik	0	NA	NA	NA	NA	NA
1700028P15Rik	0	NA	NA	NA	NA	NA
1700029B22Rik	0	NA	NA	NA	NA	NA
1700029B24Rik	0	NA	NA	NA	NA	NA
1700029E06Rik	0	NA	NA	NA	NA	NA
1700029F12Rik	0	NA	NA	NA	NA	NA
1700029H14Rik	0	NA	NA	NA	NA	NA
1700029I15Rik	2.32971432217006	-1.86549076071213	1.5933707253817	-1.1707826251579	0.241686163464015	NA
1700029J03Rik	0	NA	NA	NA	NA	NA
1700029J07Rik	2.74773366776961	-0.581498625463756	1.42501266474638	-0.408065584152017	0.683225526047516	NA
1700029M03Rik	0	NA	NA	NA	NA	NA
1700029M20Rik	0	NA	NA	NA	NA	NA
1700029N11Rik	0	NA	NA	NA	NA	NA
1700029P11Rik	0	NA	NA	NA	NA	NA
1700030A11Rik	0	NA	NA	NA	NA	NA
1700030C10Rik	1.38218109057937	0.631786731293629	1.89394622524408	0.333582190915801	0.738694858800296	NA
1700030C12Rik	0	NA	NA	NA	NA	NA
1700030C14Rik	0	NA	NA	NA	NA	NA
1700030E10Rik	0	NA	NA	NA	NA	NA
1700030F04Rik	0	NA	NA	NA	NA	NA
1700030I03Rik	0	NA	NA	NA	NA	NA
1700030J22Rik	0.645475395363404	-1.78272180046097	2.93823935459663	-0.606731305831857	0.544029242805625	NA
1700030K09Rik	12.3629118969833	0.176716072479241	0.717852612194278	0.246173196945079	0.805548162951383	NA
1700030L20Rik	0	NA	NA	NA	NA	NA
1700030L22Rik	0	NA	NA	NA	NA	NA
1700030M09Rik	0.580915872123368	-2.80119391813435	3.30648141133653	-0.847182720740615	0.396893283201703	NA
1700030N03Rik	0	NA	NA	NA	NA	NA
1700030N18Rik	0	NA	NA	NA	NA	NA
1700030O20Rik	0	NA	NA	NA	NA	NA
1700031A10Rik	0	NA	NA	NA	NA	NA
1700031F05Rik	0	NA	NA	NA	NA	NA
1700031F10Rik	0	NA	NA	NA	NA	NA
1700031L13Rik	0	NA	NA	NA	NA	NA
1700031M16Rik	0	NA	NA	NA	NA	NA
1700031P21Rik	0	NA	NA	NA	NA	NA
1700034B16Rik	0	NA	NA	NA	NA	NA
1700034E13Rik	0	NA	NA	NA	NA	NA
1700034G24Rik	0	NA	NA	NA	NA	NA
1700034H15Rik	0	NA	NA	NA	NA	NA
1700034I23Rik	0	NA	NA	NA	NA	NA
1700034J04Rik	0	NA	NA	NA	NA	NA
1700034J05Rik	0	NA	NA	NA	NA	NA
1700034K08Rik	0	NA	NA	NA	NA	NA
1700034P13Rik	0	NA	NA	NA	NA	NA
1700036A12Rik	0	NA	NA	NA	NA	NA
1700036G14Rik	0	NA	NA	NA	NA	NA
1700036O09Rik	0	NA	NA	NA	NA	NA
1700037C06Rik	0	NA	NA	NA	NA	NA
1700037C18Rik	9.23789262366007	0.717301312666475	0.822366621694868	0.872240304680828	0.38307729602195	NA
1700037F03Rik	0	NA	NA	NA	NA	NA
1700037H04Rik	24.4678329092989	0.162226964237928	0.535095769619061	0.303173699828385	0.7617574908723	NA
1700039E22Rik	0	NA	NA	NA	NA	NA
1700039I01Rik	0	NA	NA	NA	NA	NA
1700039M10Rik	0	NA	NA	NA	NA	NA
1700039M15Rik	0	NA	NA	NA	NA	NA
1700040D17Rik	0	NA	NA	NA	NA	NA
1700040E09Rik	0	NA	NA	NA	NA	NA
1700040F15Rik	0	NA	NA	NA	NA	NA
1700040F17Rik	0	NA	NA	NA	NA	NA
1700040K01Rik	0	NA	NA	NA	NA	NA
1700040L08Rik	0	NA	NA	NA	NA	NA
1700041B01Rik	0	NA	NA	NA	NA	NA
1700041C23Rik	0	NA	NA	NA	NA	NA
1700041G16Rik	0	NA	NA	NA	NA	NA
1700041I07Rik	0	NA	NA	NA	NA	NA
1700041M05Rik	0	NA	NA	NA	NA	NA
1700041M19Rik	0.197245141558017	1.22990562110156	4.05902253757137	0.303005368833809	0.761885770087928	NA
1700042D02Rik	0	NA	NA	NA	NA	NA
1700042G07Rik	0	NA	NA	NA	NA	NA
1700042G15Rik	0	NA	NA	NA	NA	NA
1700042O05Rik	0	NA	NA	NA	NA	NA
1700042O10Rik	0.919175545535659	-3.47143287472183	2.56030807319179	-1.35586530037934	0.175142029776188	NA
1700044C05Rik	0	NA	NA	NA	NA	NA
1700044K03Rik	0	NA	NA	NA	NA	NA
1700045H11Rik	0	NA	NA	NA	NA	NA
1700045I11Rik	0	NA	NA	NA	NA	NA
1700046C09Rik	0	NA	NA	NA	NA	NA
1700047A11Rik	0	NA	NA	NA	NA	NA
1700047E10Rik	0	NA	NA	NA	NA	NA
1700047F07Rik	0	NA	NA	NA	NA	NA
1700047G03Rik	0	NA	NA	NA	NA	NA
1700047G07Rik	0	NA	NA	NA	NA	NA
1700047K16Rik	1.2704723442261	0.601183121004849	1.96191088582352	0.306427333345724	0.759279299653134	NA
1700047L14Rik	0	NA	NA	NA	NA	NA
1700047M11Rik	0	NA	NA	NA	NA	NA
1700047N06Rik	0	NA	NA	NA	NA	NA
1700047O18Rik	0	NA	NA	NA	NA	NA
1700048F04Rik	0	NA	NA	NA	NA	NA
1700048M11Rik	0	NA	NA	NA	NA	NA
1700048O14Rik	0	NA	NA	NA	NA	NA
1700048O20Rik	0	NA	NA	NA	NA	NA
1700048P04Rik	0	NA	NA	NA	NA	NA
1700049E15Rik	0	NA	NA	NA	NA	NA
1700049E17Rik1	0	NA	NA	NA	NA	NA
1700049E17Rik2	0	NA	NA	NA	NA	NA
1700049E22Rik	0	NA	NA	NA	NA	NA
1700049L16Rik	0	NA	NA	NA	NA	NA
1700051A21Rik	0	NA	NA	NA	NA	NA
1700051K13Rik	0	NA	NA	NA	NA	NA
1700051O22Rik	0	NA	NA	NA	NA	NA
1700052H01Rik	0	NA	NA	NA	NA	NA
1700052I22Rik	0	NA	NA	NA	NA	NA
1700052K11Rik	3.74749522511594	-0.452549095565882	1.1904720966601	-0.380142547511632	0.703839603893983	NA
1700054A03Rik	0	NA	NA	NA	NA	NA
1700054K02Rik	0	NA	NA	NA	NA	NA
1700054K19Rik	0	NA	NA	NA	NA	NA
1700054M17Rik	0	NA	NA	NA	NA	NA
1700054O05Rik	0	NA	NA	NA	NA	NA
1700054O19Rik	0	NA	NA	NA	NA	NA
1700055C04Rik	0	NA	NA	NA	NA	NA
1700055D18Rik	1.46384913641067	2.72608304519322	2.28525023458351	1.19290351837117	0.232907161151965	NA
1700056E22Rik	2.47388812618657	0.494162949317769	1.42733512115479	0.346213683103351	0.729182132247827	NA
1700056N10Rik	2.42025425988737	0.757927478463334	1.79337610108074	0.422626061542019	0.672568108944308	NA
1700057G04Rik	0	NA	NA	NA	NA	NA
1700057H15Rik	0	NA	NA	NA	NA	NA
1700057H21Rik	0	NA	NA	NA	NA	NA
1700058P15Rik	0.399484361167213	1.96989102930156	4.01177934162685	0.491026764324164	0.623407517865206	NA
1700060C16Rik	0	NA	NA	NA	NA	NA
1700060C20Rik	0	NA	NA	NA	NA	NA
1700060J05Rik	0	NA	NA	NA	NA	NA
1700060O08Rik	0	NA	NA	NA	NA	NA
1700061A03Rik	0	NA	NA	NA	NA	NA
1700061E17Rik	0.197245141558017	1.22990562110156	4.05902253757137	0.303005368833809	0.761885770087928	NA
1700061E18Rik	0	NA	NA	NA	NA	NA
1700061F12Rik	0	NA	NA	NA	NA	NA
1700061H18Rik	0	NA	NA	NA	NA	NA
1700061I17Rik	0	NA	NA	NA	NA	NA
1700061J23Rik	0	NA	NA	NA	NA	NA
1700061N14Rik	0	NA	NA	NA	NA	NA
1700062C10Rik	0.155302854464727	-1.2227842309637	4.0804728567969	-0.299667287071127	0.764430953597719	NA
1700063A18Rik	0	NA	NA	NA	NA	NA
1700063D05Rik	0	NA	NA	NA	NA	NA
1700063H04Rik	0	NA	NA	NA	NA	NA
1700063H06Rik	0	NA	NA	NA	NA	NA
1700063I16Rik	0	NA	NA	NA	NA	NA
1700063J08Rik	0	NA	NA	NA	NA	NA
1700063K16Rik	0	NA	NA	NA	NA	NA
1700063O14Rik	0	NA	NA	NA	NA	NA
1700064H15Rik	0	NA	NA	NA	NA	NA
1700064J06Rik	0	NA	NA	NA	NA	NA
1700064M15Rik	0.359225088540871	-0.214719532746976	4.02136988235889	-0.0533946239784896	0.957417488548145	NA
1700065D16Rik	0	NA	NA	NA	NA	NA
1700065I16Rik	0	NA	NA	NA	NA	NA
1700065J11Rik	0	NA	NA	NA	NA	NA
1700065J18Rik	0	NA	NA	NA	NA	NA
1700065L07Rik	0	NA	NA	NA	NA	NA
1700065O20Rik	0	NA	NA	NA	NA	NA
1700066B17Rik	0.494139736422449	0.604529285199057	3.2568349056485	0.185618645928472	0.852743830340038	NA
1700066B19Rik	0.681008599400559	-0.229223465580131	2.8900828846924	-0.0793138033494592	0.93678302740442	NA
1700066C05Rik	0	NA	NA	NA	NA	NA
1700066J03Rik	0	NA	NA	NA	NA	NA
1700066M21Rik	8.6544864113364	-1.01619537286835	0.92540592317912	-1.09810770324155	0.272157462022951	NA
1700066N21Rik	0	NA	NA	NA	NA	NA
1700066O22Rik	0	NA	NA	NA	NA	NA
1700067G17Rik	0	NA	NA	NA	NA	NA
1700067K01Rik	0.849397629439548	-1.03274868175115	2.48932391987938	-0.414871151762841	0.678236229243357	NA
1700067P10Rik	0	NA	NA	NA	NA	NA
1700069B07Rik	0	NA	NA	NA	NA	NA
1700069L16Rik	0	NA	NA	NA	NA	NA
1700069P05Rik	0	NA	NA	NA	NA	NA
1700071G01Rik	0	NA	NA	NA	NA	NA
1700071K01Rik	0	NA	NA	NA	NA	NA
1700071M16Rik	0.78706713576311	-1.81152169393086	3.03792987019391	-0.596301353663319	0.550973926913096	NA
1700072B07Rik	0	NA	NA	NA	NA	NA
1700072G22Rik	0	NA	NA	NA	NA	NA
1700072O05Rik	0	NA	NA	NA	NA	NA
1700073E17Rik	0.169859186537172	0.747382327621901	4.07421367455099	0.183442103758652	0.854451142305958	NA
1700074A21Rik	0	NA	NA	NA	NA	NA
1700074H08Rik	0	NA	NA	NA	NA	NA
1700074P13Rik	0	NA	NA	NA	NA	NA
1700080C20Rik	0	NA	NA	NA	NA	NA
1700080N15Rik	0	NA	NA	NA	NA	NA
1700080O16Rik	0	NA	NA	NA	NA	NA
1700081B01Rik	0	NA	NA	NA	NA	NA
1700081H04Rik	0	NA	NA	NA	NA	NA
1700081N11Rik	2.53635255443767	0.33408354470889	1.51595653789877	0.220378049341675	0.825576739284799	NA
1700082M22Rik	0.169859186537172	0.747382327621901	4.07421367455099	0.183442103758652	0.854451142305958	NA
1700083H02Rik	0	NA	NA	NA	NA	NA
1700084C06Rik	0	NA	NA	NA	NA	NA
1700084D21Rik	0	NA	NA	NA	NA	NA
1700084E18Rik	0.197245141558017	1.22990562110156	4.05902253757137	0.303005368833809	0.761885770087928	NA
1700084F23Rik	0	NA	NA	NA	NA	NA
1700084J12Rik	2.15274233100456	-1.11751535025027	1.57988627929956	-0.707339107182904	0.479355768269848	NA
1700084M14Rik	0	NA	NA	NA	NA	NA
1700085C21Rik	0	NA	NA	NA	NA	NA
1700085D07Rik	0	NA	NA	NA	NA	NA
1700086D15Rik	0.509577559611516	2.35292831673103	3.88468313845894	0.605693754900287	0.544718131798448	NA
1700086L19Rik	0	NA	NA	NA	NA	NA
1700086O06Rik	1.71278048360322	2.08026759891968	1.91093138897162	1.08861448973278	0.276323924351939	NA
1700086P04Rik	0	NA	NA	NA	NA	NA
1700087I21Rik	0.391549970119669	-2.23062241408615	4.02858483164145	-0.553698757083709	0.579785026038545	NA
1700087M22Rik	0	NA	NA	NA	NA	NA
1700088E04Rik	1.28669937570074	2.46849667569032	2.41121845463414	1.02375488664086	0.305951063602915	NA
1700091H14Rik	0	NA	NA	NA	NA	NA
1700092C02Rik	0	NA	NA	NA	NA	NA
1700092C10Rik	0	NA	NA	NA	NA	NA
1700092C17Rik	0	NA	NA	NA	NA	NA
1700092E16Rik	0	NA	NA	NA	NA	NA
1700092E19Rik	0	NA	NA	NA	NA	NA
1700092K14Rik	0	NA	NA	NA	NA	NA
1700092M07Rik	0	NA	NA	NA	NA	NA
1700093J21Rik	0	NA	NA	NA	NA	NA
1700093K21Rik	0	NA	NA	NA	NA	NA
1700094D03Rik	1.68652310786348	-0.977962633154648	1.94368392233944	-0.503149005820637	0.614859514251703	NA
1700094J05Rik	0	NA	NA	NA	NA	NA
1700094M23Rik	0.169859186537172	0.747382327621901	4.07421367455099	0.183442103758652	0.854451142305958	NA
1700094M24Rik	0	NA	NA	NA	NA	NA
1700095A13Rik	0	NA	NA	NA	NA	NA
1700095A21Rik	0.0986225707790083	0.675686310011737	4.07683967200439	0.165737768559227	0.868363322071365	NA
1700095B10Rik	0.0986225707790083	0.675686310011737	4.07683967200439	0.165737768559227	0.868363322071365	NA
1700095J03Rik	0.0986225707790083	0.675686310011737	4.07683967200439	0.165737768559227	0.868363322071365	NA
1700095J07Rik	0	NA	NA	NA	NA	NA
1700095J12Rik	0	NA	NA	NA	NA	NA
1700095K22Rik	0	NA	NA	NA	NA	NA
1700096J18Rik	0	NA	NA	NA	NA	NA
1700096K18Rik	7.04315925408019	0.188968108419021	0.899521696967882	0.210076209452197	0.833608193271703	NA
1700097M23Rik	0	NA	NA	NA	NA	NA
1700097N02Rik	0	NA	NA	NA	NA	NA
1700099I09Rik	0.0986225707790083	0.675686310011737	4.07683967200439	0.165737768559227	0.868363322071365	NA
1700100I10Rik	0	NA	NA	NA	NA	NA
1700100L14Rik	0	NA	NA	NA	NA	NA
1700101I11Rik	1.81425834278737	0.401204061581847	1.76219871156637	0.22767242930579	0.81990090779069	NA
1700101I19Rik	0	NA	NA	NA	NA	NA
1700101O22Rik	0	NA	NA	NA	NA	NA
1700102F20Rik	0	NA	NA	NA	NA	NA
1700102H20Rik	0.423784611780907	0.52781818922408	3.42705864442538	0.154014927664764	0.877597965446618	NA
1700102P08Rik	0.394490283116033	2.05024433013565	4.00619983710776	0.511767863186726	0.608813484376911	NA
1700104B16Rik	0	NA	NA	NA	NA	NA
1700104L18Rik	0	NA	NA	NA	NA	NA
1700105G05Rik	0	NA	NA	NA	NA	NA
1700105P06Rik	0	NA	NA	NA	NA	NA
1700106O07Rik	0	NA	NA	NA	NA	NA
1700108F19Rik	0	NA	NA	NA	NA	NA
1700108J01Rik	0.197245141558017	1.22990562110156	4.05902253757137	0.303005368833809	0.761885770087928	NA
1700108N06Rik	0	NA	NA	NA	NA	NA
1700108N11Rik	0	NA	NA	NA	NA	NA
1700109G14Rik	0.169859186537172	0.747382327621901	4.07421367455099	0.183442103758652	0.854451142305958	NA
1700109G15Rik	0	NA	NA	NA	NA	NA
1700109H08Rik	3.48955355405232	0.558062377733067	1.28103933793059	0.43563250651972	0.663103382071902	NA
1700109I08Rik	0	NA	NA	NA	NA	NA
1700109K24Rik	0.970467228681448	0.738235384226863	2.7855732152019	0.265020994672852	0.790993288509022	NA
1700110C19Rik	0	NA	NA	NA	NA	NA
1700110I01Rik	0	NA	NA	NA	NA	NA
1700110I07Rik	0	NA	NA	NA	NA	NA
1700110K17Rik	0	NA	NA	NA	NA	NA
1700111E14Rik	0	NA	NA	NA	NA	NA
1700111N16Rik	0	NA	NA	NA	NA	NA
1700112D23Rik	0	NA	NA	NA	NA	NA
1700112H15Rik	0	NA	NA	NA	NA	NA
1700112J05Rik	0	NA	NA	NA	NA	NA
1700112J16Rik	0.391549970119669	-2.23062241408615	4.02858483164145	-0.553698757083709	0.579785026038545	NA
1700112K13Rik	0	NA	NA	NA	NA	NA
1700112L15Rik	0	NA	NA	NA	NA	NA
1700112M02Rik	0	NA	NA	NA	NA	NA
1700113A16Rik	1.1112022942376	0.130989017367919	2.20709772514511	0.0593489884365256	0.952674142720377	NA
1700113B09Rik	0	NA	NA	NA	NA	NA
1700113B19Rik	0	NA	NA	NA	NA	NA
1700113H08Rik	0.199742180583607	0.747382327621901	4.07421367455099	0.183442103758652	0.854451142305958	NA
1700116B05Rik	0	NA	NA	NA	NA	NA
1700116H05Rik	0	NA	NA	NA	NA	NA
1700119H24Rik	0	NA	NA	NA	NA	NA
1700119I11Rik	1.97560592973157	-1.57790996920418	1.80260082239888	-0.875351852499611	0.381382488713925	NA
1700120B22Rik	0	NA	NA	NA	NA	NA
1700120C14Rik	71.2999118411595	0.0287176635774317	0.387387849266406	0.0741315548017683	0.940905707229367	0.977945282158864
1700120C18Rik	0	NA	NA	NA	NA	NA
1700120E14Rik	0	NA	NA	NA	NA	NA
1700120G07Rik	0	NA	NA	NA	NA	NA
1700120G11Rik	0.399484361167213	1.96989102930156	4.01177934162685	0.491026764324164	0.623407517865206	NA
1700120K04Rik	0	NA	NA	NA	NA	NA
1700120O09Rik	0	NA	NA	NA	NA	NA
1700121C08Rik	0	NA	NA	NA	NA	NA
1700121L03Rik	0	NA	NA	NA	NA	NA
1700121L16Rik	0	NA	NA	NA	NA	NA
1700121N20Rik	0	NA	NA	NA	NA	NA
1700122C19Rik	0	NA	NA	NA	NA	NA
1700122D07Rik	0	NA	NA	NA	NA	NA
1700122E12Rik	0	NA	NA	NA	NA	NA
1700122H20Rik	0	NA	NA	NA	NA	NA
1700122O11Rik	0	NA	NA	NA	NA	NA
1700123J17Rik	0.195774985059834	-1.2227842309637	4.0804728567969	-0.299667287071127	0.764430953597719	NA
1700123K08Rik	0	NA	NA	NA	NA	NA
1700123L14Rik	0	NA	NA	NA	NA	NA
1700123M08Rik	6.3042034495017	1.05455664747206	1.11112266247092	0.94909111576118	0.342574272532216	NA
1700123O12Rik	0	NA	NA	NA	NA	NA
1700123O20Rik	22.3701728721043	0.475463981349688	0.585689278132078	0.8118024336489	0.416905005408074	NA
1700123O21Rik	0	NA	NA	NA	NA	NA
1700124L16Rik	1.27915310713074	1.27837320592057	2.55770229297009	0.499813136749422	0.617206659740836	NA
1700124M09Rik	0	NA	NA	NA	NA	NA
1700125G02Rik	0	NA	NA	NA	NA	NA
1700125G22Rik	0	NA	NA	NA	NA	NA
1700125H03Rik	0	NA	NA	NA	NA	NA
1700125H20Rik	0	NA	NA	NA	NA	NA
1700126A01Rik	0	NA	NA	NA	NA	NA
1700126G02Rik	0	NA	NA	NA	NA	NA
1700126H18Rik	0	NA	NA	NA	NA	NA
1700127F24Rik	0	NA	NA	NA	NA	NA
1700128A07Rik	0	NA	NA	NA	NA	NA
1700128E19Rik	0	NA	NA	NA	NA	NA
1700128F08Rik	0	NA	NA	NA	NA	NA
1700128I11Rik	0	NA	NA	NA	NA	NA
1700129C05Rik	0	NA	NA	NA	NA	NA
1700129L04Rik	0	NA	NA	NA	NA	NA
1810006J02Rik	0.54044374152826	-2.70879389345743	3.08378461931463	-0.878399184071246	0.379727127015602	NA
1810007C17Rik	0	NA	NA	NA	NA	NA
1810007D17Rik	0	NA	NA	NA	NA	NA
1810008B01Rik	0	NA	NA	NA	NA	NA
1810008I18Rik	0	NA	NA	NA	NA	NA
1810009A15Rik	0	NA	NA	NA	NA	NA
1810009J06Rik	0	NA	NA	NA	NA	NA
1810010H24Rik	3.64036312065284	1.09050829046812	1.36865985908832	0.79677085816963	0.425584122786955	NA
1810010K12Rik	0	NA	NA	NA	NA	NA
1810012K08Rik	0.169859186537172	0.747382327621901	4.07421367455099	0.183442103758652	0.854451142305958	NA
1810012K16Rik	0.621211417858907	-2.93162243780927	3.58275120958028	-0.818260120873061	0.413208672170452	NA
1810013D15Rik	0.499971610933153	-2.61111913546141	3.4841196002711	-0.749434415299131	0.453595414442007	NA
1810013L24Rik	43.1784445287714	1.65693843408944	0.556438632326741	2.97775592460389	0.00290367114022738	0.0624939370777295
1810014B01Rik	55.1042113413502	-0.951983406940079	0.467460841390141	-2.03649872384831	0.041700301117237	0.253720819455932
1810014P07Rik	0	NA	NA	NA	NA	NA
1810017P11Rik	0	NA	NA	NA	NA	NA
1810018F18Rik	0	NA	NA	NA	NA	NA
1810019D21Rik	0.344668756468426	-2.06871204710599	4.04279267120265	-0.511703719520839	0.608858382555781	NA
1810019N24Rik	0	NA	NA	NA	NA	NA
1810020O05Rik	0	NA	NA	NA	NA	NA
1810021B22Rik	6.9518332155478	-0.998633582418694	1.03575644449135	-0.964158695540739	0.334966369036399	NA
1810024B03Rik	2.32749139380357	0.699428331073183	1.52592209863749	0.458364376331996	0.646690680654397	NA
1810026B05Rik	36.4942365179544	0.199135919135086	0.487553395213357	0.408439200896021	0.682951258478855	NA
1810028F09Rik	0	NA	NA	NA	NA	NA
1810030O07Rik	63.1859026836312	0.101368539766226	0.398804175023465	0.254181240104273	0.79935554299309	0.925132032162097
1810034E14Rik	14.7892465600245	0.0586137097547218	0.698637976784439	0.0838971136732333	0.933138234426601	NA
1810035K13Rik	0	NA	NA	NA	NA	NA
1810037I17Rik	129.029632800699	0.103333190893565	0.353075903253839	0.292665656141578	0.769777723416143	0.914914054948344
1810041H14Rik	0.195774985059834	-1.2227842309637	4.0804728567969	-0.299667287071127	0.764430953597719	NA
1810044D09Rik	11.3544744474137	0.416087607652439	0.819623631729491	0.507656919035449	0.611693965935305	NA
1810044K17Rik	0	NA	NA	NA	NA	NA
1810046K07Rik	0	NA	NA	NA	NA	NA
1810049I09Rik	0	NA	NA	NA	NA	NA
1810049J17Rik	0	NA	NA	NA	NA	NA
1810053B23Rik	0	NA	NA	NA	NA	NA
1810055G02Rik	17.6684110249151	-1.14267809166971	0.697882424173746	-1.6373504362466	0.101557268052321	NA
1810058I24Rik	531.193598642019	0.292716343377464	0.310918716671056	0.941456167423815	0.346471141617721	0.663325246146689
1810058N15Rik	0	NA	NA	NA	NA	NA
1810059C17Rik	0.355045035048333	-0.214558139543221	4.04679440800375	-0.0530192833910384	0.957716543397289	NA
1810059H22Rik	0.199742180583607	0.747382327621901	4.07421367455099	0.183442103758652	0.854451142305958	NA
1810062G17Rik	0.958451630291691	1.94509922391432	2.61724808320621	0.743184888125514	0.457369751248792	NA
1810062O18Rik	0.575976945565415	-0.679795590727393	3.37234414033863	-0.201579543023486	0.840245439223379	NA
1810063I02Rik	0	NA	NA	NA	NA	NA
1810064F22Rik	0	NA	NA	NA	NA	NA
1810065E05Rik	0.0986225707790083	0.675686310011737	4.07683967200439	0.165737768559227	0.868363322071365	NA
1810073O08Rik	0.199742180583607	0.747382327621901	4.07421367455099	0.183442103758652	0.854451142305958	NA
2010001A14Rik	1.18200069284992	2.4121409308996	2.65583978858705	0.908240377023233	0.363751235745718	NA
2010001K21Rik	15.0890486478143	-0.209247819053981	0.651228428156202	-0.321312476555142	0.747973602384265	NA
2010001M07Rik	0	NA	NA	NA	NA	NA
2010003K11Rik	0.391549970119669	-2.23062241408615	4.02858483164145	-0.553698757083709	0.579785026038545	NA
2010007H06Rik	1.93367509947441	-3.43783227372836	1.93614430327549	-1.77560746268364	0.0757976391229656	NA
2010008C14Rik	0	NA	NA	NA	NA	NA
2010009K17Rik	0.0986225707790083	0.675686310011737	4.07683967200439	0.165737768559227	0.868363322071365	NA
2010010A06Rik	0	NA	NA	NA	NA	NA
2010013B24Rik	0	NA	NA	NA	NA	NA
2010016I18Rik	0	NA	NA	NA	NA	NA
2010103J01Rik	0	NA	NA	NA	NA	NA
2010106C02Rik	0.493112853895042	2.36438903852713	3.90672095136835	0.605210627521015	0.5450390553082	NA
2010106E10Rik	0	NA	NA	NA	NA	NA
2010106G04Rik	0	NA	NA	NA	NA	NA
2010109A12Rik	0.0986225707790083	0.675686310011737	4.07683967200439	0.165737768559227	0.868363322071365	NA
2010109P13Rik	0.399484361167213	1.96989102930156	4.01177934162685	0.491026764324164	0.623407517865206	NA
2010110E17Rik	0	NA	NA	NA	NA	NA
2010110G14Rik	0	NA	NA	NA	NA	NA
2010110K18Rik	0	NA	NA	NA	NA	NA
2010203P06Rik	0	NA	NA	NA	NA	NA
2010204K13Rik	0.864622594659849	1.84835947043042	2.69248811339927	0.686487513624288	0.492405735515441	NA
2010300C02Rik	0.0986225707790083	0.675686310011737	4.07683967200439	0.165737768559227	0.868363322071365	NA
2010308F09Rik	0	NA	NA	NA	NA	NA
2010309G21Rik	0	NA	NA	NA	NA	NA
2010310C07Rik	0.0986225707790083	0.675686310011737	4.07683967200439	0.165737768559227	0.868363322071365	NA
2010315B03Rik	11.4161376739641	-1.3118220520511	0.80301309146847	-1.63362473910877	0.102337669961916	NA
2010320M18Rik	0.395517165643441	-0.215622704301221	3.88680219631757	-0.0554756052431755	0.955759564210533	NA
2010320O07Rik	0.765342847569114	-1.25793816356453	3.04435710775736	-0.413203221251266	0.679457728250315	NA
2200002A13Rik	0	NA	NA	NA	NA	NA
2200002D01Rik	4.1763786761519	1.51282036323578	1.22068179064969	1.23932410135372	0.215225496638432	NA
2200002J24Rik	0	NA	NA	NA	NA	NA
2200007N16Rik	0	NA	NA	NA	NA	NA
2210009P08Rik	0	NA	NA	NA	NA	NA
2210010C04Rik	0	NA	NA	NA	NA	NA
2210011K15Rik	0	NA	NA	NA	NA	NA
2210016F16Rik	177.860480531353	-0.308484702693151	0.330859659555054	-0.932373270008218	0.351143653823472	0.665604740701293
2210016L21Rik	54.8876397494169	0.322217461313623	0.494317553145089	0.651843049601453	0.514502426946722	0.78821026581578
2210017I01Rik	0	NA	NA	NA	NA	NA
2210020O09Rik	0	NA	NA	NA	NA	NA
2210039B01Rik	0	NA	NA	NA	NA	NA
2210404E10Rik	0	NA	NA	NA	NA	NA
2210406H18Rik	0	NA	NA	NA	NA	NA
2210406O10Rik	0.367104328095189	1.91841623472592	3.91599052265691	0.489892971810442	0.624209636615523	NA
2210407C18Rik	84.1594732848641	4.74540861030874	0.789873458960632	6.00780866412838	1.88047572207588e-09	2.71164599123341e-06
2210408F21Rik	55.7784912367195	0.307335093613097	0.472403379509118	0.650577677772869	0.515319143773604	0.78821026581578
2210408I21Rik	5.07333255240175	0.188066045960082	1.03812122256103	0.181160005087003	0.856241986436428	NA
2210409D07Rik	0.195774985059834	-1.2227842309637	4.0804728567969	-0.299667287071127	0.764430953597719	NA
2210409E12Rik	0	NA	NA	NA	NA	NA
2210411M09Rik	0	NA	NA	NA	NA	NA
2210412B16Rik	0.294397555838843	-0.286087969894592	4.07683943303816	-0.0701739606363138	0.944055199621791	NA
2210414B05Rik	0	NA	NA	NA	NA	NA
2210414F02Rik	0	NA	NA	NA	NA	NA
2210417A02Rik	0	NA	NA	NA	NA	NA
2210418O10Rik	3.58460595683195	-0.931955417079723	1.25728526449265	-0.741244205590678	0.458545384680757	NA
2210420H20Rik	0	NA	NA	NA	NA	NA
2300002M23Rik	0.295867712337025	1.65030791221619	4.03716943409788	0.408778462027803	0.682702247206515	NA
2300003K06Rik	0	NA	NA	NA	NA	NA
2300009A05Rik	43.8336712240967	-0.0750427486937318	0.513405499024903	-0.14616662430819	0.883789852489393	0.958362012905648
2310001H17Rik	1.39070414700848	3.81345016087194	2.40678266750534	1.5844597072924	0.113089143888885	NA
2310001K20Rik	0	NA	NA	NA	NA	NA
2310001K24Rik	3.02429606577275	-0.0310658050597698	1.43968747913716	-0.0215781588087355	0.982784456221119	NA
2310002D06Rik	0	NA	NA	NA	NA	NA
2310002F09Rik	0	NA	NA	NA	NA	NA
2310002L09Rik	111.345789786441	-0.242591592419191	0.440196129736602	-0.551098876231258	0.581565895743611	0.819507072055749
2310003L06Rik	0	NA	NA	NA	NA	NA
2310003N18Rik	0	NA	NA	NA	NA	NA
2310005A03Rik	0	NA	NA	NA	NA	NA
2310005E17Rik	0	NA	NA	NA	NA	NA
2310008N11Rik	0	NA	NA	NA	NA	NA
2310009B15Rik	15.5216775770294	-0.162409676615	0.684507835691984	-0.237264890402338	0.812451297886285	NA
2310010J17Rik	2.34712072732131	0.772439616650225	1.65937122635508	0.465501392564786	0.641572439899576	NA
2310011J03Rik	134.314534567083	-0.371632270020265	0.36324775776049	-1.0230820757476	0.306269040984731	0.629340872247925
2310014F06Rik	5.65982374640996	-0.543296442969451	0.954122395880709	-0.569420071591505	0.569071098734593	NA
2310015A10Rik	29.0181529187612	0.664482085872902	0.512009990802374	1.29779124979883	0.194359077265109	NA
2310015A16Rik	7.6280797566859	1.23362760557827	0.949828814152974	1.29878941046696	0.194016209777638	NA
2310015D24Rik	11.7353048061428	2.83656897070852	0.944564586365203	3.0030439544891	0.00267293823275555	NA
2310015K22Rik	1.89292350258118	-2.28179700154042	1.89551668029321	-1.20378629492591	0.228672188170289	NA
2310016D03Rik	0.195774985059834	-1.2227842309637	4.0804728567969	-0.299667287071127	0.764430953597719	NA
2310016D23Rik	0.665469079457804	2.76175693448481	2.8303672935683	0.975759202970089	0.329183806239088	NA
2310016G11Rik	14.7912106647611	0.481193833713144	0.690416965523435	0.696961195541205	0.485827078662306	NA
2310020H05Rik	1.79449507469498	0.63684924997701	1.83179927782689	0.347663227999805	0.728093115669771	NA
2310022A10Rik	217.474899436882	-0.286922113828097	0.383005828061287	-0.749132500882427	0.453777347605162	0.749035432227947
2310022B05Rik	124.136738722404	1.2791120514834	0.414245988216853	3.08780793988956	0.00201638741266503	0.0507883082805759
2310026I22Rik	0	NA	NA	NA	NA	NA
2310026L22Rik	0.803718562824495	0.697064097318977	2.96962436624594	0.234731404160781	0.81441721163118	NA
2310030A07Rik	0	NA	NA	NA	NA	NA
2310030G06Rik	7.19926261035854	-1.1584649741694	0.881197204687349	-1.31464894351364	0.188627913034257	NA
2310033P09Rik	11.8935577329954	0.46177568728395	0.761908945838998	0.606077261339218	0.544463449614702	NA
2310034C09Rik	0	NA	NA	NA	NA	NA
2310034G01Rik	1.65753306176979	-1.40270625757752	1.82572535018388	-0.768300805724279	0.442308496094073	NA
2310034O05Rik	0	NA	NA	NA	NA	NA
2310039H08Rik	74.8616864277881	0.33813462014388	0.439433326985557	0.769478779553272	0.4416091372246	0.740421724710186
2310039L15Rik	11.8504028357033	-1.69648038072891	0.749348380003856	-2.26394081311042	0.0235777553021873	NA
2310040G07Rik	41.7975175603989	-0.813149681678018	0.504419543924573	-1.61205030905704	0.106950992553151	0.392111035263667
2310040G24Rik	28.4498231174311	-0.683356599128208	0.561741640398267	-1.21649625020448	0.223795938616898	NA
2310043L19Rik	0	NA	NA	NA	NA	NA
2310043M15Rik	0.169859186537172	0.747382327621901	4.07421367455099	0.183442103758652	0.854451142305958	NA
2310043O21Rik	0	NA	NA	NA	NA	NA
2310043P16Rik	0.820953598442513	-1.94107080954646	2.98192473608743	-0.650945607732986	0.51508159905834	NA
2310044K18Rik	0	NA	NA	NA	NA	NA
2310046K23Rik	0	NA	NA	NA	NA	NA
2310047D07Rik	0.988722746815673	3.35601130983087	2.73420144610296	1.22741918471815	0.219665079392428	NA
2310050C09Rik	0	NA	NA	NA	NA	NA
2310057J18Rik	0	NA	NA	NA	NA	NA
2310057M21Rik	31.1230908809292	-0.800231865000402	0.559254708124969	-1.43088981348653	0.152461796949268	NA
2310057N15Rik	0	NA	NA	NA	NA	NA
2310058D17Rik	0.632657229251133	-1.75511212639254	2.95631423785685	-0.59368253344573	0.552724467547272	NA
2310061I04Rik	462.403376105974	-1.04526474258885	0.318275214421391	-3.28415376135742	0.0010228909858935	0.0333335322408682
2310061N02Rik	0	NA	NA	NA	NA	NA
2310065F04Rik	0	NA	NA	NA	NA	NA
2310067P03Rik	0	NA	NA	NA	NA	NA
2310068J16Rik	1.6328942983892	2.90709698817987	2.02343358834779	1.43671480246289	0.150799047182695	NA
2310069B03Rik	0.298364751362615	1.57367286094721	4.04316089468692	0.389218460985603	0.697114548171848	NA
2310074N15Rik	1.43801615625766	-1.00210013372993	2.02967330392228	-0.493724843201809	0.621500517640475	NA
2310075C17Rik	0.391549970119669	-2.23062241408615	4.02858483164145	-0.553698757083709	0.579785026038545	NA
2310079G19Rik	0	NA	NA	NA	NA	NA
2310081O03Rik	0	NA	NA	NA	NA	NA
2400006E01Rik	0	NA	NA	NA	NA	NA
2410002F23Rik	47.0509868598231	0.421727463146351	0.531811331300679	0.793002025953284	0.427776642416176	0.730974806653771
2410003I16Rik	0	NA	NA	NA	NA	NA
2410003L11Rik	0	NA	NA	NA	NA	NA
2410004B18Rik	82.7443996861235	-0.323845775557144	0.435539053807762	-0.743551634981702	0.457147772355163	0.752170954357408
2410004I01Rik	0	NA	NA	NA	NA	NA
2410004P03Rik	0	NA	NA	NA	NA	NA
2410006H16Rik	13.9871448702665	1.4127716927352	0.684406363712737	2.06422933455975	0.0389959774324368	NA
2410012E07Rik	0	NA	NA	NA	NA	NA
2410017I17Rik	0	NA	NA	NA	NA	NA
2410018L13Rik	1.25053381162493	-1.25043694976734	2.17483336999357	-0.574957588484602	0.565319980672549	NA
2410021H03Rik	0.169859186537172	0.747382327621901	4.07421367455099	0.183442103758652	0.854451142305958	NA
2410022M11Rik	9.97928681684072	0.507421827996394	0.824413689094624	0.615494180541382	0.538228411333168	NA
2410024N13Rik	0	NA	NA	NA	NA	NA
2410080I02Rik	0.155302854464727	-1.2227842309637	4.0804728567969	-0.299667287071127	0.764430953597719	NA
2410124H12Rik	0	NA	NA	NA	NA	NA
2410131K14Rik	31.5217451304359	0.033240476158448	0.503005065927431	0.0660837800851166	0.947311124238202	NA
2410137M14Rik	0.378731804007398	-2.18858883218373	4.03212646914426	-0.542787744613629	0.587275952210901	NA
2410141K09Rik	0	NA	NA	NA	NA	NA
2410152P15Rik	0	NA	NA	NA	NA	NA
2500002B13Rik	9.86547450957842	-0.00761009901723062	0.801226175965554	-0.00949806589638653	0.992421753807	NA
2500004C02Rik	12.432709296549	-0.0910953876382659	0.793824812249246	-0.114755026842955	0.90863929686001	NA
2510002D24Rik	158.16083669056	0.0486700947174612	0.333767399765915	0.145820396933899	0.884063173590968	0.958362012905648
2510009E07Rik	37.5909000153173	0.49896563490146	0.511280867385063	0.97591297998967	0.329107589261799	NA
2510016D11Rik	0	NA	NA	NA	NA	NA
2510017J16Rik	0.890100176036665	3.20309150256333	2.82813491096698	1.13258087163464	0.257390305206823	NA
2510039O18Rik	31.7481130317598	1.34501250857992	0.575771495845892	2.33601787911349	0.0194903097258709	NA
2510046G10Rik	0.72632941663606	1.497457226504	2.79639915065288	0.535494808083597	0.592307746804701	NA
2600002D14Rik	0	NA	NA	NA	NA	NA
2600006K01Rik	0.189365902003699	-1.2227842309637	4.0804728567969	-0.299667287071127	0.764430953597719	NA
2600014E21Rik	0	NA	NA	NA	NA	NA
2610001A08Rik	0.169859186537172	0.747382327621901	4.07421367455099	0.183442103758652	0.854451142305958	NA
2610001J05Rik	220.421729797574	-0.359513456503997	0.412657423209152	-0.871215289690261	0.383636613067008	0.692370458125939
2610002M06Rik	10.2171091490118	0.184783926787542	0.744779225159529	0.248105640631909	0.804052671450275	NA
2610005L07Rik	17.1511399532607	-0.741225307512734	0.645614674845063	-1.14809240928518	0.25093041744491	NA
2610008E11Rik	32.6188831887774	0.380499325782809	0.501125881991954	0.759288912139882	0.447679748792951	NA
2610011E03Rik	0	NA	NA	NA	NA	NA
2610012C04Rik	0.197245141558017	1.22990562110156	4.05902253757137	0.303005368833809	0.761885770087928	NA
2610016A17Rik	0	NA	NA	NA	NA	NA
2610017A05Rik	0.155302854464727	-1.2227842309637	4.0804728567969	-0.299667287071127	0.764430953597719	NA
2610020C07Rik	1.3822362420726	1.52140333487239	1.99420414711876	0.762912531834079	0.44551556193763	NA
2610021A01Rik	12.3485330308346	-0.51934821801368	0.696664292495513	-0.745478451541314	0.455982533090079	NA
2610024D14Rik	3.07837761367919	0.822375791579328	1.47162499771541	0.558821569935282	0.576283500013077	NA
2610027F03Rik	0	NA	NA	NA	NA	NA
2610027K06Rik	0.351077839524561	-2.09120116743686	4.01779316601313	-0.520485022754909	0.602725564136952	NA
2610028D06Rik	0.199742180583607	0.747382327621901	4.07421367455099	0.183442103758652	0.854451142305958	NA
2610028E06Rik	0	NA	NA	NA	NA	NA
2610028H24Rik	1.11640923025755	-1.22090500115487	2.45614104250567	-0.497082610495913	0.619130796884116	NA
2610034O05Rik	0	NA	NA	NA	NA	NA
2610035D17Rik	20.7861565260304	0.877498685834739	0.603640937629996	1.45367656686765	0.146035997887589	NA
2610035F20Rik	0	NA	NA	NA	NA	NA
2610037D02Rik	2.45007484420075	3.58340867301319	1.7830088872912	2.00975368017218	0.044457265423478	NA
2610042L04Rik	0	NA	NA	NA	NA	NA
2610044O15Rik8	84.2411111052985	-0.790371935508325	0.475282016946401	-1.66295358824287	0.0963217262089979	0.374248984476041
2610105M22Rik	0	NA	NA	NA	NA	NA
2610203C22Rik	2.22896766917489	2.36920142553816	1.90139621675161	1.24603247059456	0.212752474615263	NA
2610204G07Rik	0.339718373074344	1.7630697499777	4.02759066835902	0.437747997538201	0.661568971593786	NA
2610206C17Rik	0.169859186537172	0.747382327621901	4.07421367455099	0.183442103758652	0.854451142305958	NA
2610300A13Rik	0	NA	NA	NA	NA	NA
2610300M13Rik	0	NA	NA	NA	NA	NA
2610301B20Rik	35.1408590737733	-0.375267433336742	0.571940478582646	-0.656130222268426	0.511740340335188	NA
2610303G11Rik	0	NA	NA	NA	NA	NA
2610306M01Rik	21.323501944466	0.31339818544756	0.611473228483718	0.512529691978011	0.60828034531653	NA
2610306O10Rik	1.98968645119819	2.39575980081541	2.09979931771831	1.14094703269962	0.253891965511108	NA
2610307P16Rik	1.24873659919597	1.39961793293751	2.15309203157402	0.650050212630401	0.515659787557589	NA
2610316D01Rik	0	NA	NA	NA	NA	NA
2610318M16Rik	0	NA	NA	NA	NA	NA
2610318N02Rik	0.195774985059834	-1.2227842309637	4.0804728567969	-0.299667287071127	0.764430953597719	NA
2610507B11Rik	587.548769000118	-0.0115408337178239	0.31480134665551	-0.0366606872570122	0.970755554580864	0.987490157451205
2610507I01Rik	11.069076802982	0.306291771662164	0.735225564532335	0.416595649604474	0.676974191947775	NA
2610509F24Rik	0	NA	NA	NA	NA	NA
2610528A11Rik	0.0986225707790083	0.675686310011737	4.07683967200439	0.165737768559227	0.868363322071365	NA
2610528J11Rik	0	NA	NA	NA	NA	NA
2700029L08Rik	0.155302854464727	-1.2227842309637	4.0804728567969	-0.299667287071127	0.764430953597719	NA
2700033N17Rik	1.45003917619532	0.628711101014527	2.03197017057656	0.309409611478763	0.757009959967679	NA
2700038G22Rik	2.42433460900096	-0.498205026164709	1.41967338863505	-0.350929326528907	0.725641369545043	NA
2700046A07Rik	0	NA	NA	NA	NA	NA
2700046G09Rik	6.87580856340474	-0.00186961477994564	0.876237053981399	-0.00213368605156628	0.99829756613361	NA
2700049A03Rik	8.51010318701117	0.695819504548808	0.893518105168655	0.778741360162443	0.436132086824271	NA
2700054A10Rik	1.44657040613555	2.74984666910411	2.1324279470347	1.28953790580731	0.197211147103267	NA
2700062C07Rik	12.2434272116162	0.809685801520311	0.738628653162062	1.09620145123541	0.272990624678426	NA
2700068H02Rik	0	NA	NA	NA	NA	NA
2700069I18Rik	0	NA	NA	NA	NA	NA
2700078F05Rik	0.606473421266478	-0.0110239869062165	3.28662903979716	-0.0033541926310299	0.99732374650399	NA
2700080J24Rik	0	NA	NA	NA	NA	NA
2700081O15Rik	15.6787413479784	0.172590730325348	0.679045988126117	0.254166482599546	0.799366943504556	NA
2700089I24Rik	0	NA	NA	NA	NA	NA
2700097O09Rik	40.4363583654828	0.0533551157600901	0.474517363090748	0.112440808093015	0.910473900285428	0.968573446652636
2700099C18Rik	0.0986225707790083	0.675686310011737	4.07683967200439	0.165737768559227	0.868363322071365	NA
2810001G20Rik	53.4107844254889	-1.2698701786258	0.585180879657429	-2.17004728413067	0.0300032640879621	0.217410587009253
2810002D19Rik	9.75860577404367	-0.199339590568889	0.834435277595205	-0.238891614390243	0.811189628081805	NA
2810004N23Rik	255.5136508971	0.0542515787067334	0.320582311351644	0.16922823495157	0.865617121790782	0.951207942397503
2810006K23Rik	44.609822698009	-0.548178802999261	0.425442911132771	-1.28848968605376	0.197575556854965	0.518057472209596
2810013P06Rik	39.7821652818947	-0.32961760158074	0.478031656735691	-0.689530906449966	0.490489230808729	NA
2810021J22Rik	2.57294891411143	-0.26294600586425	1.39033367590027	-0.189124388211331	0.849995327375617	NA
2810025M15Rik	160.502565105759	0.0598585012706564	0.339439123624323	0.176345321162523	0.860022658748734	0.949217507780845
2810029C07Rik	0.155302854464727	-1.2227842309637	4.0804728567969	-0.299667287071127	0.764430953597719	NA
2810030D12Rik	0	NA	NA	NA	NA	NA
2810032G03Rik	0	NA	NA	NA	NA	NA
2810039B14Rik	3.68763885679283	-0.137474373490181	1.36119848733355	-0.100995097165792	0.919554352172083	NA
2810047C21Rik1	0	NA	NA	NA	NA	NA
2810049E08Rik	0	NA	NA	NA	NA	NA
2810402E24Rik	12.9073485085371	0.085050069639823	0.669564946060766	0.127022882754236	0.898922287427602	NA
2810403D21Rik	6.54948807002375	0.0652056477794576	0.977403488448787	0.066713131833552	0.946810079912141	NA
2810403G07Rik	0	NA	NA	NA	NA	NA
2810404F17Rik	0	NA	NA	NA	NA	NA
2810404M03Rik	0	NA	NA	NA	NA	NA
2810405F15Rik	0	NA	NA	NA	NA	NA
2810405F17Rik	0.195774985059834	-1.2227842309637	4.0804728567969	-0.299667287071127	0.764430953597719	NA
2810407A14Rik	0.169859186537172	0.747382327621901	4.07421367455099	0.183442103758652	0.854451142305958	NA
2810408A11Rik	0.169859186537172	0.747382327621901	4.07421367455099	0.183442103758652	0.854451142305958	NA
2810408I11Rik	0.199742180583607	0.747382327621901	4.07421367455099	0.183442103758652	0.854451142305958	NA
2810410L24Rik	3.08379404440363	0.0711739247818568	1.48299606377998	0.0479933335766538	0.961721555521589	NA
2810414N06Rik	3.91191170399214	0.773013292295183	1.24015215748264	0.623321330073162	0.533073383639573	NA
2810428J06Rik	0.155302854464727	-1.2227842309637	4.0804728567969	-0.299667287071127	0.764430953597719	NA
2810429I04Rik	0	NA	NA	NA	NA	NA
2810430I11Rik	0	NA	NA	NA	NA	NA
2810432F15Rik	0	NA	NA	NA	NA	NA
2810433D01Rik	0	NA	NA	NA	NA	NA
2810442N19Rik	0	NA	NA	NA	NA	NA
2810454H06Rik	4.10834922100272	-0.466848915719328	1.12411109138487	-0.415304963448216	0.677918668179054	NA
2810455O05Rik	0	NA	NA	NA	NA	NA
2810457G06Rik	0	NA	NA	NA	NA	NA
2810459M11Rik	0	NA	NA	NA	NA	NA
2810471M01Rik	0	NA	NA	NA	NA	NA
2900002M20Rik	0	NA	NA	NA	NA	NA
2900005J15Rik	3.76364537610996	0.742284759184941	1.31754288523862	0.563385653325818	0.573172304304917	NA
2900009J06Rik	0.640536468805451	-0.108764343613578	2.94834989264192	-0.0368899037000382	0.970572789949574	NA
2900018N21Rik	0.59173542467405	2.626283589151	3.64231856895606	0.721047195469159	0.470880477793568	NA
2900022M07Rik	0	NA	NA	NA	NA	NA
2900024D18Rik	0	NA	NA	NA	NA	NA
2900026A02Rik	78.7245785568783	0.598247116672201	0.44018096136	1.35909357556909	0.174116938356375	0.490011883700426
2900027M19Rik	0.295867712337025	1.65030791221619	4.03716943409788	0.408778462027803	0.682702247206515	NA
2900035J10Rik	0.690357995453058	2.84760521409551	3.43964147918027	0.827878495864094	0.407739314447918	NA
2900037B21Rik	0	NA	NA	NA	NA	NA
2900040C04Rik	0	NA	NA	NA	NA	NA
2900041M22Rik	0.975304458485712	3.30893097123147	2.70496541789967	1.22328032341381	0.221223836375843	NA
2900042G08Rik	0	NA	NA	NA	NA	NA
2900042K21Rik	0.509577559611516	2.35292831673103	3.88468313845894	0.605693754900287	0.544718131798448	NA
2900045O20Rik	0	NA	NA	NA	NA	NA
2900052L18Rik	2.34513343028317	1.63751294650404	1.72742550003403	0.947949967435226	0.343154925554606	NA
2900052N01Rik	0.477354374786407	-1.24859383294815	3.61398605256647	-0.345489388942568	0.729726486152241	NA
2900057B20Rik	0	NA	NA	NA	NA	NA
2900060B14Rik	0.197245141558017	1.22990562110156	4.05902253757137	0.303005368833809	0.761885770087928	NA
2900060N12Rik	0	NA	NA	NA	NA	NA
2900064F13Rik	0	NA	NA	NA	NA	NA
2900064K03Rik	0	NA	NA	NA	NA	NA
2900069G24Rik	0	NA	NA	NA	NA	NA
2900072N19Rik	0.253925425243735	-0.286087969894592	4.07683943303816	-0.0701739606363138	0.944055199621791	NA
2900076A07Rik	23.7245574345579	0.587439252775337	0.641801220092029	0.91529781244589	0.360035307217759	NA
2900076G11Rik	0.0986225707790083	0.675686310011737	4.07683967200439	0.165737768559227	0.868363322071365	NA
2900078I11Rik	0.709319740195122	2.81917370484852	3.08793153749745	0.912965093498563	0.361260900416746	NA
2900079G21Rik	0	NA	NA	NA	NA	NA
2900089D17Rik	1.67978696887657	1.83696141941089	1.94325509643462	0.945301223077322	0.344505114184701	NA
2900092C05Rik	0	NA	NA	NA	NA	NA
2900092N22Rik	1.16126063689842	0.524839643459492	2.34330428381424	0.223974174879756	0.822777398237602	NA
2900092O11Rik	0	NA	NA	NA	NA	NA
2900093K20Rik	2.09481084998654	0.850074375807449	1.61913389153555	0.525017961918675	0.599570704471614	NA
2900097C17Rik	445.033937036885	0.336430850457313	0.302232903669	1.1131509718934	0.265643595252028	0.587512368640221
3000002C10Rik	59.5114750829034	-0.363529947872533	1.78055479349546	-0.204166672769938	0.838223254069279	0.941552430276845
3010001F23Rik	0	NA	NA	NA	NA	NA
3010003L21Rik	0.0986225707790083	0.675686310011737	4.07683967200439	0.165737768559227	0.868363322071365	NA
3100003L05Rik	0	NA	NA	NA	NA	NA
3110001I22Rik	1.46936930680228	-0.152226787673741	2.1849601099891	-0.0696702822984265	0.944456095577331	NA
3110004A20Rik	0	NA	NA	NA	NA	NA
3110006O06Rik	0.169859186537172	0.747382327621901	4.07421367455099	0.183442103758652	0.854451142305958	NA
3110009E18Rik	1.65329785678403	-1.98632818671663	1.93781590723108	-1.0250345140137	0.305346902675082	NA
3110009F21Rik	0	NA	NA	NA	NA	NA
3110009M11Rik	0	NA	NA	NA	NA	NA
3110015C05Rik	0	NA	NA	NA	NA	NA
3110018I06Rik	0	NA	NA	NA	NA	NA
3110021N24Rik	0.490172540898677	-1.28868629256663	3.58027157569981	-0.359940933339601	0.718891305335119	NA
3110031N09Rik	0.197245141558017	1.22990562110156	4.05902253757137	0.303005368833809	0.761885770087928	NA
3110039M20Rik	0	NA	NA	NA	NA	NA
3110040M04Rik	0	NA	NA	NA	NA	NA
3110040N11Rik	28.293200168112	0.34160719316763	0.55555754262167	0.614890748410308	0.538626873011612	NA
3110043J17Rik	0	NA	NA	NA	NA	NA
3110045C21Rik	1.0530518540537	-0.2433609826739	2.45480957045119	-0.0991363996634456	0.921029971673701	NA
3110053B16Rik	5.30421502556121	0.771671357303686	1.0187572286892	0.757463442292892	0.448772259861776	NA
3110056K07Rik	8.45541068532123	-0.569934260735372	0.978993465066614	-0.582163498605777	0.560456557258023	NA
3110062G12Rik	0	NA	NA	NA	NA	NA
3110067C02Rik	0	NA	NA	NA	NA	NA
3110070M22Rik	2.02706782056121	-0.697684898292788	1.8037193355868	-0.386803470211629	0.698901707966884	NA
3110080E11Rik	0	NA	NA	NA	NA	NA
3110080O07Rik	2.24048989892557	2.34506075698723	1.88045083034298	1.24707369059977	0.212370478756524	NA
3110082I17Rik	24.8750315404984	-0.274667657374275	0.546988478934899	-0.502145233312976	0.615565363892304	NA
3110082J24Rik	0	NA	NA	NA	NA	NA
3110083C13Rik	0	NA	NA	NA	NA	NA
3110099E03Rik	0	NA	NA	NA	NA	NA
3200001D21Rik	0	NA	NA	NA	NA	NA
3222401L13Rik	14.9907263243183	-0.0726308171348847	0.645469040539228	-0.112524091123268	0.910407869088815	NA
3300002A11Rik	0	NA	NA	NA	NA	NA
3300002I08Rik	3.21020569892499	0.629726205700766	1.25621743800637	0.501287584974258	0.616168741430513	NA
3300002P13Rik	0	NA	NA	NA	NA	NA
3300005D01Rik	0.339718373074344	1.7630697499777	4.02759066835902	0.437747997538201	0.661568971593786	NA
3425401B19Rik	191.89940739373	0.294633179840134	0.344363464009745	0.855587803681159	0.392225818471644	0.700724956776822
3632454L22Rik	0	NA	NA	NA	NA	NA
3732407C23Rik	0	NA	NA	NA	NA	NA
3830403N18Rik	2.73969757996838	-0.184407137779215	1.33072616605081	-0.138576322074194	0.889784955001523	NA
3830406C13Rik	31.9036362066055	0.209575029486796	0.504254431044027	0.415613659661621	0.677692729622317	NA
3830408C21Rik	0.757184141716675	-1.81158714652283	3.07036667461534	-0.590023061903441	0.555175188303241	NA
3830417A13Rik	0	NA	NA	NA	NA	NA
3830422I06Rik	0	NA	NA	NA	NA	NA
3830432H09Rik	0.195774985059834	-1.2227842309637	4.0804728567969	-0.299667287071127	0.764430953597719	NA
3930402G23Rik	0.295867712337025	1.65030791221619	4.03716943409788	0.408778462027803	0.682702247206515	NA
4430402I18Rik	23.6409574054682	0.238866147607449	0.574153467875615	0.416031881669654	0.677386674028604	NA
4631405J19Rik	38.3611576402286	-0.584299787532911	0.478208221602813	-1.22185224163338	0.221763508588834	NA
4631422I05Rik	0	NA	NA	NA	NA	NA
4632404H12Rik	13.7376474905793	-0.0991891393706824	0.769389150319307	-0.128919337281423	0.897421475416929	NA
4632404M16Rik	14.2121342856541	-0.0727382271454517	0.850077598955954	-0.0855665732572969	0.931810971646939	NA
4632411P08Rik	0.608970460292068	-0.137293664931077	3.02731947595076	-0.0453515613471746	0.963827089674941	NA
4632415L05Rik	24.6242479468608	0.151427228875486	0.552798974161722	0.273928201667006	0.784139798411631	NA
4632418H02Rik	4.82169281563193	1.25517339591438	1.3786506946985	0.910436124785673	0.362592553643956	NA
4632427E13Rik	35.6995268506875	0.732355645067733	0.485582493640767	1.50820026392782	0.131503279775541	NA
4632428C04Rik	20.7188264076524	0.00203312952981678	0.665534490670772	0.00305488229132595	0.997562560375837	NA
4632432E15Rik	0.391549970119669	-2.23062241408615	4.02858483164145	-0.553698757083709	0.579785026038545	NA
4632433K11Rik	0	NA	NA	NA	NA	NA
4633401B06Rik	3.87331570922009	-0.152471479737463	1.15348382999415	-0.132183456562401	0.894839186046838	NA
4731419I09Rik	0.443291327247434	-1.13339383155731	3.36897337360936	-0.336421130673124	0.736553317185471	NA
4732414G09Rik	0	NA	NA	NA	NA	NA
4732416N19Rik	0.931453797748394	3.26588802629047	2.74520716993913	1.18966905742232	0.234176491661107	NA
4732419C18Rik	0.605003264768296	-1.69078177597202	2.99740423988024	-0.564081999176584	0.572698328076662	NA
4732440D04Rik	5.97001011657759	0.106890949705085	0.967068911551015	0.110530850933518	0.911988384251342	NA
4732463B04Rik	1.39800007682025	-1.71386562750182	2.26292603661759	-0.757367054763992	0.448829988105296	NA
4732465J04Rik	2.05077214755352	1.15441345530339	1.74601871621543	0.661169003849869	0.508503936793918	NA
4732471J01Rik	1.81803645224326	0.756215958281351	1.82906333996456	0.413444379840888	0.679281065044388	NA
4732487G21Rik	1.47845201374358	-0.145026124269328	2.17624770706821	-0.0666404489701695	0.946867943678386	NA
4732490B19Rik	0	NA	NA	NA	NA	NA
4732491K20Rik	15.4676941297152	-0.965213363219867	0.626429215580157	-1.54081792357968	0.123361105935744	NA
4732496C06Rik	1.06311893355017	-1.13444931789244	2.48739060060291	-0.456080085539227	0.64833239001516	NA
4831440D22Rik	1.37969550838991	0.0888392719276607	2.20952190580691	0.0402074637477816	0.967927727233272	NA
4833403J16Rik	0.931453797748394	3.26588802629047	2.74520716993913	1.18966905742232	0.234176491661107	NA
4833404L02Rik	0.169859186537172	0.747382327621901	4.07421367455099	0.183442103758652	0.854451142305958	NA
4833405L11Rik	0	NA	NA	NA	NA	NA
4833407H14Rik	0	NA	NA	NA	NA	NA
4833408A19Rik	4.78142563557729	1.48290594077576	1.08048893299626	1.37243973120906	0.169926588744942	NA
4833411C07Rik	0	NA	NA	NA	NA	NA
4833412C05Rik	0.468223937899787	2.22755351708995	3.24590895994399	0.6862649398301	0.492546053503439	NA
4833412C15Rik	1.94274502922879	-0.668794176264749	1.75814726292905	-0.380397131893576	0.703650643316173	NA
4833412K13Rik	1.21988048767695	0.30309802238674	2.21280446087297	0.136974607447766	0.891050866228142	NA
4833413E03Rik	0	NA	NA	NA	NA	NA
4833413G10Rik	0.55478721563194	0.990434932682701	3.43994417419917	0.287921804112788	0.773406596060694	NA
4833415N18Rik	0	NA	NA	NA	NA	NA
4833417C18Rik	0.391549970119669	-2.23062241408615	4.02858483164145	-0.553698757083709	0.579785026038545	NA
4833418N02Rik	1.06039757971968	0.964752737847878	2.33410090715004	0.413329490122966	0.67936522649301	NA
4833418N17Rik	0	NA	NA	NA	NA	NA
4833419F23Rik	2.75549975373411	1.44657662307676	1.48093001076032	0.976802828334933	0.328666775570739	NA
4833419O12Rik	0	NA	NA	NA	NA	NA
4833420G17Rik	22.7109140924178	0.644513381473216	0.579887222868561	1.11144608133452	0.266376386499438	NA
4833421G17Rik	2.26641209745944	-0.856993643670457	1.54211762204519	-0.555725212797902	0.578398717967871	NA
4833421K07Rik	0	NA	NA	NA	NA	NA
4833422C13Rik	0.879723897456757	1.90513647673899	2.90318319628985	0.656223306601417	0.51168045506533	NA
4833422M21Rik	0.189365902003699	-1.2227842309637	4.0804728567969	-0.299667287071127	0.764430953597719	NA
4833427F10Rik	1.67519991452245	-0.529082744641336	1.96340423068024	-0.269472142503244	0.787566376663991	NA
4833427G06Rik	0	NA	NA	NA	NA	NA
4833428L15Rik	0	NA	NA	NA	NA	NA
4833438C02Rik	2.363286230127	0.164933026579121	1.70445782554606	0.096765683554699	0.922912476561716	NA
4833439L19Rik	750.598255413178	-0.835051234355819	0.464294269863166	-1.79853874699319	0.0720916741646628	0.3306476906507
4833445I07Rik	1.21988048767695	0.30309802238674	2.21280446087297	0.136974607447766	0.891050866228142	NA
4921501I09Rik	0	NA	NA	NA	NA	NA
4921504A21Rik	3.40139258525853	-0.95389481371944	1.23262749851949	-0.773871112615256	0.439007013975349	NA
4921504E06Rik	0	NA	NA	NA	NA	NA
4921507G05Rik	0	NA	NA	NA	NA	NA
4921507P07Rik	0.351077839524561	-2.09120116743686	4.01779316601313	-0.520485022754909	0.602725564136952	NA
4921508D12Rik	0	NA	NA	NA	NA	NA
4921508M14Rik	0	NA	NA	NA	NA	NA
4921509A06Rik	0	NA	NA	NA	NA	NA
4921509C19Rik	0	NA	NA	NA	NA	NA
4921509O07Rik	0	NA	NA	NA	NA	NA
4921511C10Rik	1.1799970224634	1.2641401542048	2.05100781143055	0.616350726291517	0.537663066355011	NA
4921511C20Rik	0	NA	NA	NA	NA	NA
4921511E07Rik	0	NA	NA	NA	NA	NA
4921511I17Rik	0	NA	NA	NA	NA	NA
4921513H07Rik	0	NA	NA	NA	NA	NA
4921513I03Rik	0.295867712337025	1.65030791221619	4.03716943409788	0.408778462027803	0.682702247206515	NA
4921513I08Rik	0	NA	NA	NA	NA	NA
4921514A10Rik	0.389108082587306	-0.215458228755841	3.91038471486441	-0.0550989850018662	0.95605960476925	NA
4921515E04Rik	0	NA	NA	NA	NA	NA
4921515L22Rik	0	NA	NA	NA	NA	NA
4921516A02Rik	0	NA	NA	NA	NA	NA
4921517D16Rik	0.498106931946222	2.30729437935264	3.50322241944509	0.658620579311696	0.510139444478634	NA
4921517D22Rik	0	NA	NA	NA	NA	NA
4921518K17Rik	0	NA	NA	NA	NA	NA
4921520N01Rik	0	NA	NA	NA	NA	NA
4921521D15Rik	0	NA	NA	NA	NA	NA
4921522A10Rik	0	NA	NA	NA	NA	NA
4921522P10Rik	0	NA	NA	NA	NA	NA
4921523L03Rik	0	NA	NA	NA	NA	NA
4921524J17Rik	79.5813604609391	-0.473894681556705	0.37738751765795	-1.25572431355884	0.209215940861706	0.526968361087476
4921524L21Rik	0	NA	NA	NA	NA	NA
4921525O09Rik	0	NA	NA	NA	NA	NA
4921527H02Rik	0.0986225707790083	0.675686310011737	4.07683967200439	0.165737768559227	0.868363322071365	NA
4921528I07Rik	0	NA	NA	NA	NA	NA
4921529L05Rik	0	NA	NA	NA	NA	NA
4921531C22Rik	5.26769538305999	-1.15675414930384	1.00792377212132	-1.14766035021605	0.251108805430264	NA
4921531P14Rik	0	NA	NA	NA	NA	NA
4921533I20Rik	0	NA	NA	NA	NA	NA
4921534A09Rik	0	NA	NA	NA	NA	NA
4921534H16Rik	0	NA	NA	NA	NA	NA
4921536K21Rik	0.564531134173188	-1.58765483369778	3.38480516085875	-0.469053537278046	0.639031368793507	NA
4921539E11Rik	0	NA	NA	NA	NA	NA
4921539H07Rik	0	NA	NA	NA	NA	NA
4922502N22Rik	0	NA	NA	NA	NA	NA
4930401A07Rik	0	NA	NA	NA	NA	NA
4930401C15Rik	0	NA	NA	NA	NA	NA
4930401G09Rik	0	NA	NA	NA	NA	NA
4930401O10Rik	0	NA	NA	NA	NA	NA
4930401O12Rik	0	NA	NA	NA	NA	NA
4930402C01Rik	0	NA	NA	NA	NA	NA
4930402D18Rik	0	NA	NA	NA	NA	NA
4930402F06Rik	0	NA	NA	NA	NA	NA
4930402F11Rik	0	NA	NA	NA	NA	NA
4930402H05Rik	0	NA	NA	NA	NA	NA
4930402H24Rik	194.200085090049	-0.00610550284234084	0.336604640326248	-0.0181384987337762	0.985528365448878	0.992583833055549
4930402K13Rik	0	NA	NA	NA	NA	NA
4930403D09Rik	0	NA	NA	NA	NA	NA
4930403O18Rik	0	NA	NA	NA	NA	NA
4930403P22Rik	0	NA	NA	NA	NA	NA
4930404A05Rik	0	NA	NA	NA	NA	NA
4930404A12Rik	0	NA	NA	NA	NA	NA
4930404H11Rik	0	NA	NA	NA	NA	NA
4930404H24Rik	0	NA	NA	NA	NA	NA
4930404I05Rik	0.650912747385358	1.39015963828315	2.91698428389946	0.476574264028865	0.633665313261313	NA
4930404I20Rik	0	NA	NA	NA	NA	NA
4930404K13Rik	0	NA	NA	NA	NA	NA
4930404N11Rik	0	NA	NA	NA	NA	NA
4930404O17Rik	0	NA	NA	NA	NA	NA
4930405A10Rik	0.339718373074344	1.7630697499777	4.02759066835902	0.437747997538201	0.661568971593786	NA
4930405A21Rik	0.195774985059834	-1.2227842309637	4.0804728567969	-0.299667287071127	0.764430953597719	NA
4930405D01Rik	0	NA	NA	NA	NA	NA
4930405D11Rik	0	NA	NA	NA	NA	NA
4930405G09Rik	0	NA	NA	NA	NA	NA
4930405H06Rik	0	NA	NA	NA	NA	NA
4930405J17Rik	0	NA	NA	NA	NA	NA
4930405L22Rik	0	NA	NA	NA	NA	NA
4930405N21Rik	0	NA	NA	NA	NA	NA
4930405O22Rik	1.13967028327908	0.0568893081222465	2.266731625125	0.0250975049236847	0.979977190339202	NA
4930406D18Rik	0	NA	NA	NA	NA	NA
4930407G08Rik	0	NA	NA	NA	NA	NA
4930407I10Rik	0	NA	NA	NA	NA	NA
4930407I19Rik	0	NA	NA	NA	NA	NA
4930408K08Rik	0	NA	NA	NA	NA	NA
4930408O17Rik	0	NA	NA	NA	NA	NA
4930412B13Rik	0	NA	NA	NA	NA	NA
4930412C18Rik	2.13410564981852	-0.147585631862032	1.81766209726012	-0.0811953069189799	0.935286631730927	NA
4930412E21Rik	0	NA	NA	NA	NA	NA
4930412F09Rik	0	NA	NA	NA	NA	NA
4930412F12Rik	0	NA	NA	NA	NA	NA
4930412L05Rik	0	NA	NA	NA	NA	NA
4930412M03Rik	0.53946055365795	2.42052049778663	3.41452613466192	0.708889140784477	0.478393274417218	NA
4930412O13Rik	0	NA	NA	NA	NA	NA
4930413E15Rik	0	NA	NA	NA	NA	NA
4930413F20Rik	0	NA	NA	NA	NA	NA
4930413G21Rik	0.663998922959621	1.25783353102132	2.70311389503096	0.465327610994693	0.641696864819783	NA
4930414F18Rik	0	NA	NA	NA	NA	NA
4930414N06Rik	0.724646402169112	1.51003276531486	2.85316914328034	0.52924754526777	0.596633738317147	NA
4930415C11Rik	0	NA	NA	NA	NA	NA
4930415H17Rik	0	NA	NA	NA	NA	NA
4930415L06Rik	0	NA	NA	NA	NA	NA
4930415O11Rik	0	NA	NA	NA	NA	NA
4930415O20Rik	1.62283867572886	2.92558252085739	2.03701998550114	1.43620707782975	0.150943425619016	NA
4930415P13Rik	0	NA	NA	NA	NA	NA
4930417H01Rik	0.155302854464727	-1.2227842309637	4.0804728567969	-0.299667287071127	0.764430953597719	NA
4930417O13Rik	0	NA	NA	NA	NA	NA
4930417O22Rik	0	NA	NA	NA	NA	NA
4930419G24Rik	0.197245141558017	1.22990562110156	4.05902253757137	0.303005368833809	0.761885770087928	NA
4930420G21Rik	0	NA	NA	NA	NA	NA
4930420N18Rik	0	NA	NA	NA	NA	NA
4930421C12Rik	0	NA	NA	NA	NA	NA
4930421P07Rik	0	NA	NA	NA	NA	NA
4930422C21Rik	0	NA	NA	NA	NA	NA
4930422I22Rik	0	NA	NA	NA	NA	NA
4930422M22Rik	0.195774985059834	-1.2227842309637	4.0804728567969	-0.299667287071127	0.764430953597719	NA
4930423C22Rik	0	NA	NA	NA	NA	NA
4930423D22Rik	0	NA	NA	NA	NA	NA
4930423D24Rik	0	NA	NA	NA	NA	NA
4930423M02Rik	0	NA	NA	NA	NA	NA
4930425K10Rik	0	NA	NA	NA	NA	NA
4930425K24Rik	0	NA	NA	NA	NA	NA
4930425L21Rik	0	NA	NA	NA	NA	NA
4930425O10Rik	0	NA	NA	NA	NA	NA
4930425P05Rik	0.169859186537172	0.747382327621901	4.07421367455099	0.183442103758652	0.854451142305958	NA
4930426D05Rik	0	NA	NA	NA	NA	NA
4930426I24Rik	0	NA	NA	NA	NA	NA
4930426L09Rik	0.344668756468426	-2.06871204710599	4.04279267120265	-0.511703719520839	0.608858382555781	NA
4930428D20Rik	0	NA	NA	NA	NA	NA
4930428E07Rik	0	NA	NA	NA	NA	NA
4930428N03Rik	0	NA	NA	NA	NA	NA
4930428O21Rik	0	NA	NA	NA	NA	NA
4930429C20Rik	0	NA	NA	NA	NA	NA
4930429D17Rik	0	NA	NA	NA	NA	NA
4930429F24Rik	15.2237863891868	1.0296788452143	0.741360736169378	1.38890393701542	0.164861963197517	NA
4930429H19Rik	0.0986225707790083	0.675686310011737	4.07683967200439	0.165737768559227	0.868363322071365	NA
4930429P21Rik	0	NA	NA	NA	NA	NA
4930430E12Rik	0.199742180583607	0.747382327621901	4.07421367455099	0.183442103758652	0.854451142305958	NA
4930430F08Rik	4.09103929727882	-0.795906129881346	1.15381956331086	-0.68980120912278	0.49031920821174	NA
4930430F21Rik	0	NA	NA	NA	NA	NA
4930430O22Rik	0	NA	NA	NA	NA	NA
4930431F10Rik	0	NA	NA	NA	NA	NA
4930431F12Rik	0.169859186537172	0.747382327621901	4.07421367455099	0.183442103758652	0.854451142305958	NA
4930431L21Rik	0	NA	NA	NA	NA	NA
4930431P03Rik	0	NA	NA	NA	NA	NA
4930431P19Rik	4.40991473296311	-0.745295726870835	1.28275306565622	-0.581012625753937	0.561231944218714	NA
4930431P22Rik	0.355045035048333	-0.214558139543221	4.04679440800375	-0.0530192833910384	0.957716543397289	NA
4930432B10Rik	0.197245141558017	1.22990562110156	4.05902253757137	0.303005368833809	0.761885770087928	NA
4930432E11Rik	0	NA	NA	NA	NA	NA
4930432H08Rik	0	NA	NA	NA	NA	NA
4930432J09Rik	0	NA	NA	NA	NA	NA
4930432K21Rik	0.693881917006056	1.33222969377171	2.88370299683687	0.461985750693823	0.644091538931775	NA
4930432L08Rik	0	NA	NA	NA	NA	NA
4930432M17Rik	0	NA	NA	NA	NA	NA
4930432O09Rik	0	NA	NA	NA	NA	NA
4930433B08Rik	0	NA	NA	NA	NA	NA
4930433E05Rik	0	NA	NA	NA	NA	NA
4930433I11Rik	0	NA	NA	NA	NA	NA
4930433J02Rik	0	NA	NA	NA	NA	NA
4930433N12Rik	0	NA	NA	NA	NA	NA
4930434B07Rik	0	NA	NA	NA	NA	NA
4930434F21Rik	0	NA	NA	NA	NA	NA
4930434J06Rik	0	NA	NA	NA	NA	NA
4930434O05Rik	0	NA	NA	NA	NA	NA
4930435C17Rik	0	NA	NA	NA	NA	NA
4930435F18Rik	0	NA	NA	NA	NA	NA
4930435M08Rik	0	NA	NA	NA	NA	NA
4930435N07Rik	0	NA	NA	NA	NA	NA
4930437M23Rik	0	NA	NA	NA	NA	NA
4930438A08Rik	0.169859186537172	0.747382327621901	4.07421367455099	0.183442103758652	0.854451142305958	NA
4930438E09Rik	0	NA	NA	NA	NA	NA
4930439A04Rik	0.199742180583607	0.747382327621901	4.07421367455099	0.183442103758652	0.854451142305958	NA
4930439D14Rik	0	NA	NA	NA	NA	NA
4930440C22Rik	0	NA	NA	NA	NA	NA
4930440I19Rik	0	NA	NA	NA	NA	NA
4930441H08Rik	0	NA	NA	NA	NA	NA
4930441J16Rik	0	NA	NA	NA	NA	NA
4930442G10Rik	0	NA	NA	NA	NA	NA
4930442G15Rik	0	NA	NA	NA	NA	NA
4930442H23Rik	0	NA	NA	NA	NA	NA
4930442J19Rik	0	NA	NA	NA	NA	NA
4930442L01Rik	0	NA	NA	NA	NA	NA
4930442P19Rik	0	NA	NA	NA	NA	NA
4930443G03Rik	0	NA	NA	NA	NA	NA
4930443O20Rik	0.169859186537172	0.747382327621901	4.07421367455099	0.183442103758652	0.854451142305958	NA
4930444A19Rik	0.53696351463236	2.45331523639379	3.36477740205147	0.729116652679023	0.465930308968436	NA
4930444E06Rik	0.0986225707790083	0.675686310011737	4.07683967200439	0.165737768559227	0.868363322071365	NA
4930444F02Rik	0	NA	NA	NA	NA	NA
4930444G20Rik	0	NA	NA	NA	NA	NA
4930444K16Rik	0	NA	NA	NA	NA	NA
4930444P10Rik	0	NA	NA	NA	NA	NA
4930445B16Rik	0	NA	NA	NA	NA	NA
4930445E18Rik	0	NA	NA	NA	NA	NA
4930445N06Rik	0	NA	NA	NA	NA	NA
4930445N08Rik	0	NA	NA	NA	NA	NA
4930445N18Rik	0	NA	NA	NA	NA	NA
4930447A16Rik	0	NA	NA	NA	NA	NA
4930447C04Rik	0.0986225707790083	0.675686310011737	4.07683967200439	0.165737768559227	0.868363322071365	NA
4930447C11Rik	0	NA	NA	NA	NA	NA
4930447F04Rik	0	NA	NA	NA	NA	NA
4930447F24Rik	0	NA	NA	NA	NA	NA
4930447J18Rik	0	NA	NA	NA	NA	NA
4930447K03Rik	0	NA	NA	NA	NA	NA
4930447M23Rik	0.155302854464727	-1.2227842309637	4.0804728567969	-0.299667287071127	0.764430953597719	NA
4930447N08Rik	0	NA	NA	NA	NA	NA
4930448A20Rik	0	NA	NA	NA	NA	NA
4930448C13Rik	0	NA	NA	NA	NA	NA
4930448D08Rik	0	NA	NA	NA	NA	NA
4930448E22Rik	0.155302854464727	-1.2227842309637	4.0804728567969	-0.299667287071127	0.764430953597719	NA
4930448F12Rik	0	NA	NA	NA	NA	NA
4930448H16Rik	0.310605708929453	-1.94095357790874	4.05514197928428	-0.478640103805024	0.63219468306479	NA
4930448I06Rik	0	NA	NA	NA	NA	NA
4930448I18Rik	0	NA	NA	NA	NA	NA
4930448K20Rik	0	NA	NA	NA	NA	NA
4930449A18Rik	0	NA	NA	NA	NA	NA
4930449C09Rik	0.0986225707790083	0.675686310011737	4.07683967200439	0.165737768559227	0.868363322071365	NA
4930449E01Rik	0	NA	NA	NA	NA	NA
4930449E18Rik	1.41603128014958	1.5718700419752	1.95380158310368	0.804518767703238	0.421097434920401	NA
4930449I04Rik	0	NA	NA	NA	NA	NA
4930449I24Rik	0	NA	NA	NA	NA	NA
4930451E10Rik	0.155302854464727	-1.2227842309637	4.0804728567969	-0.299667287071127	0.764430953597719	NA
4930451G09Rik	0.8871598630403	0.406908948188484	2.61775816456487	0.15544176452072	0.87647306095087	NA
4930451I11Rik	0	NA	NA	NA	NA	NA
4930452A19Rik	0	NA	NA	NA	NA	NA
4930452B06Rik	1.42180800316705	-0.527105476259246	1.9920221896666	-0.264608235286509	0.791311275373144	NA
4930452G13Rik	0	NA	NA	NA	NA	NA
4930452L12Rik	0	NA	NA	NA	NA	NA
4930452N14Rik	0	NA	NA	NA	NA	NA
4930453C13Rik	0.155302854464727	-1.2227842309637	4.0804728567969	-0.299667287071127	0.764430953597719	NA
4930453H23Rik	0	NA	NA	NA	NA	NA
4930453L07Rik	0	NA	NA	NA	NA	NA
4930453N24Rik	64.6434316699345	-0.375380170174223	0.437224466415438	-0.858552526238428	0.390587439416927	0.699258566438806
4930453O03Rik	0	NA	NA	NA	NA	NA
4930455B14Rik	0	NA	NA	NA	NA	NA
4930455C13Rik	0.155302854464727	-1.2227842309637	4.0804728567969	-0.299667287071127	0.764430953597719	NA
4930455G09Rik	0.199742180583607	0.747382327621901	4.07421367455099	0.183442103758652	0.854451142305958	NA
4930455H04Rik	0.761594611211222	2.98524070063051	2.97743077608847	1.0026230415178	0.316042774190497	NA
4930455J16Rik	0	NA	NA	NA	NA	NA
4930455M05Rik	0.325162041001899	-0.214387199995599	4.07421327400125	-0.0526205148276519	0.95803427114501	NA
4930456G14Rik	0	NA	NA	NA	NA	NA
4930456L15Rik	0	NA	NA	NA	NA	NA
4930458A03Rik	0	NA	NA	NA	NA	NA
4930458B22Rik	0	NA	NA	NA	NA	NA
4930458D05Rik	1.34416230435276	-0.658027973716282	2.06016357559217	-0.319405692592705	0.749418894667822	NA
4930458K08Rik	0	NA	NA	NA	NA	NA
4930459C07Rik	0	NA	NA	NA	NA	NA
4930459L07Rik	0	NA	NA	NA	NA	NA
4930461C15Rik	0	NA	NA	NA	NA	NA
4930461G14Rik	0.169859186537172	0.747382327621901	4.07421367455099	0.183442103758652	0.854451142305958	NA
4930463O16Rik	0	NA	NA	NA	NA	NA
4930465I24Rik	0	NA	NA	NA	NA	NA
4930465K09Rik	0	NA	NA	NA	NA	NA
4930465K10Rik	0	NA	NA	NA	NA	NA
4930465M20Rik	0	NA	NA	NA	NA	NA
4930466I24Rik	0.753715371656904	1.60441988305789	2.77290501921353	0.578606144797902	0.562854957581243	NA
4930466K18Rik	0.697216752491169	-1.09521626802296	2.84947655511526	-0.38435700271226	0.700713864376722	NA
4930467D21Rik	0	NA	NA	NA	NA	NA
4930467E23Rik	0	NA	NA	NA	NA	NA
4930467J12Rik	0	NA	NA	NA	NA	NA
4930467K11Rik	0	NA	NA	NA	NA	NA
4930469B13Rik	0	NA	NA	NA	NA	NA
4930469K13Rik	0.0986225707790083	0.675686310011737	4.07683967200439	0.165737768559227	0.868363322071365	NA
4930470B04Rik	0	NA	NA	NA	NA	NA
4930470G03Rik	0	NA	NA	NA	NA	NA
4930470H14Rik	0	NA	NA	NA	NA	NA
4930470O06Rik	0	NA	NA	NA	NA	NA
4930470P17Rik	0	NA	NA	NA	NA	NA
4930471C04Rik	0.355045035048333	-0.214558139543221	4.04679440800375	-0.0530192833910384	0.957716543397289	NA
4930471D02Rik	0	NA	NA	NA	NA	NA
4930471E15Rik	0	NA	NA	NA	NA	NA
4930471E19Rik	0	NA	NA	NA	NA	NA
4930471G03Rik	0	NA	NA	NA	NA	NA
4930471G24Rik	0	NA	NA	NA	NA	NA
4930471L23Rik	0	NA	NA	NA	NA	NA
4930471M09Rik	0.155302854464727	-1.2227842309637	4.0804728567969	-0.299667287071127	0.764430953597719	NA
4930473A02Rik	0.197245141558017	1.22990562110156	4.05902253757137	0.303005368833809	0.761885770087928	NA
4930473D10Rik	0	NA	NA	NA	NA	NA
4930473H19Rik	0	NA	NA	NA	NA	NA
4930473O22Rik	0	NA	NA	NA	NA	NA
4930474B08Rik	0	NA	NA	NA	NA	NA
4930474H06Rik	0	NA	NA	NA	NA	NA
4930474H20Rik	0	NA	NA	NA	NA	NA
4930474M22Rik	0	NA	NA	NA	NA	NA
4930474N05Rik	0	NA	NA	NA	NA	NA
4930474N09Rik	0	NA	NA	NA	NA	NA
4930477E14Rik	0	NA	NA	NA	NA	NA
4930477G07Rik	0.493112853895042	2.36438903852713	3.90672095136835	0.605210627521015	0.5450390553082	NA
4930477N07Rik	0	NA	NA	NA	NA	NA
4930477O15Rik	0	NA	NA	NA	NA	NA
4930478E11Rik	0	NA	NA	NA	NA	NA
4930478K11Rik	0.189365902003699	-1.2227842309637	4.0804728567969	-0.299667287071127	0.764430953597719	NA
4930478L05Rik	0.451170566801752	0.70262101457798	3.6719428731212	0.191348569097085	0.848252511374674	NA
4930478M09Rik	0	NA	NA	NA	NA	NA
4930478M13Rik	0	NA	NA	NA	NA	NA
4930478P22Rik	0	NA	NA	NA	NA	NA
4930479D17Rik	0.457847659319879	0.528319866107208	3.33798479608142	0.158275096617403	0.874240030798513	NA
4930479H17Rik	0	NA	NA	NA	NA	NA
4930480C01Rik	0	NA	NA	NA	NA	NA
4930480E11Rik	0	NA	NA	NA	NA	NA
4930480G23Rik	0	NA	NA	NA	NA	NA
4930480K02Rik	0	NA	NA	NA	NA	NA
4930480K15Rik	0	NA	NA	NA	NA	NA
4930480M12Rik	0	NA	NA	NA	NA	NA
4930481A15Rik	87.6086754889595	-0.320447075811488	0.451551569122134	-0.709657761647185	0.477916391004913	0.76574945512589
4930481B07Rik	0.325162041001899	-0.214387199995599	4.07421327400125	-0.0526205148276519	0.95803427114501	NA
4930483J18Rik	0	NA	NA	NA	NA	NA
4930483K19Rik	0	NA	NA	NA	NA	NA
4930483O08Rik	0	NA	NA	NA	NA	NA
4930483P17Rik	0	NA	NA	NA	NA	NA
4930484H19Rik	0.169859186537172	0.747382327621901	4.07421367455099	0.183442103758652	0.854451142305958	NA
4930484I04Rik	0	NA	NA	NA	NA	NA
4930486F22Rik	0.509577559611516	2.35292831673103	3.88468313845894	0.605693754900287	0.544718131798448	NA
4930486I03Rik	0	NA	NA	NA	NA	NA
4930486L24Rik	0	NA	NA	NA	NA	NA
4930486N12Rik	0	NA	NA	NA	NA	NA
4930487D11Rik	0	NA	NA	NA	NA	NA
4930488B22Rik	0	NA	NA	NA	NA	NA
4930488L21Rik	0.197245141558017	1.22990562110156	4.05902253757137	0.303005368833809	0.761885770087928	NA
4930488N15Rik	0	NA	NA	NA	NA	NA
4930488N24Rik	0	NA	NA	NA	NA	NA
4930500A05Rik	0	NA	NA	NA	NA	NA
4930500F04Rik	0	NA	NA	NA	NA	NA
4930500F10Rik	0	NA	NA	NA	NA	NA
4930500H12Rik	0	NA	NA	NA	NA	NA
4930500L23Rik	0	NA	NA	NA	NA	NA
4930500M09Rik	0	NA	NA	NA	NA	NA
4930502A04Rik	0	NA	NA	NA	NA	NA
4930502C17Rik	0	NA	NA	NA	NA	NA
4930502E09Rik	0	NA	NA	NA	NA	NA
4930503B20Rik	0	NA	NA	NA	NA	NA
4930503E14Rik	0	NA	NA	NA	NA	NA
4930503E24Rik	0	NA	NA	NA	NA	NA
4930503F20Rik	0	NA	NA	NA	NA	NA
4930503H13Rik	0	NA	NA	NA	NA	NA
4930503L19Rik	5.68452204608475	0.0764866873603293	1.11236263516528	0.0687605686691955	0.945180205409164	NA
4930503O07Rik	0	NA	NA	NA	NA	NA
4930504C09Rik	0	NA	NA	NA	NA	NA
4930504D19Rik	0	NA	NA	NA	NA	NA
4930505A04Rik	0.0986225707790083	0.675686310011737	4.07683967200439	0.165737768559227	0.868363322071365	NA
4930505G20Rik	0	NA	NA	NA	NA	NA
4930505K13Rik	0	NA	NA	NA	NA	NA
4930505K14Rik	0	NA	NA	NA	NA	NA
4930505M18Rik	0	NA	NA	NA	NA	NA
4930505N22Rik	0	NA	NA	NA	NA	NA
4930505O20Rik	0	NA	NA	NA	NA	NA
4930506C21Rik	0.72632941663606	1.497457226504	2.79639915065288	0.535494808083597	0.592307746804701	NA
4930507D05Rik	0	NA	NA	NA	NA	NA
4930507D10Rik	0	NA	NA	NA	NA	NA
4930509E16Rik	0	NA	NA	NA	NA	NA
4930509G22Rik	0.0986225707790083	0.675686310011737	4.07683967200439	0.165737768559227	0.868363322071365	NA
4930509H03Rik	3.36270927470643	1.68644382943828	1.6689794510938	1.01046410627347	0.312272987821804	NA
4930509J09Rik	0	NA	NA	NA	NA	NA
4930509K18Rik	0	NA	NA	NA	NA	NA
4930510E17Rik	0	NA	NA	NA	NA	NA
4930511A02Rik	0	NA	NA	NA	NA	NA
4930511E03Rik	0	NA	NA	NA	NA	NA
4930511J24Rik	0	NA	NA	NA	NA	NA
4930511M06Rik	3.15009423863949	0.428972307343564	1.63011687933954	0.263154325177816	0.792431633571487	NA
4930511M18Rik	0	NA	NA	NA	NA	NA
4930511O05Rik	0	NA	NA	NA	NA	NA
4930512B01Rik	0.310605708929453	-1.94095357790874	4.05514197928428	-0.478640103805024	0.63219468306479	NA
4930512H18Rik	0.586353224145323	1.05622226430318	3.03458959737844	0.348060991580423	0.727794379016178	NA
4930512J16Rik	0	NA	NA	NA	NA	NA
4930512M02Rik	0	NA	NA	NA	NA	NA
4930512P04Rik	0	NA	NA	NA	NA	NA
4930513D17Rik	0	NA	NA	NA	NA	NA
4930513L16Rik	0	NA	NA	NA	NA	NA
4930513N10Rik	1.26160991680147	2.50266610750005	2.15966350053119	1.15882224563433	0.246528647878461	NA
4930513N20Rik	3.67549333628116	1.22093338280004	1.61999512962331	0.753664847797374	0.451050494654594	NA
4930513O06Rik	0	NA	NA	NA	NA	NA
4930515B02Rik	0	NA	NA	NA	NA	NA
4930515G01Rik	0	NA	NA	NA	NA	NA
4930515G13Rik	0	NA	NA	NA	NA	NA
4930515G16Rik	0	NA	NA	NA	NA	NA
4930515L19Rik	0	NA	NA	NA	NA	NA
4930516B21Rik	2.36988335487884	-0.127188614703738	1.38453713547355	-0.0918636354670512	0.92680638394566	NA
4930516K23Rik	0	NA	NA	NA	NA	NA
4930517E11Rik	0	NA	NA	NA	NA	NA
4930517E14Rik	0.909832250680273	0.836421747368185	2.89037185732824	0.289382054854819	0.772289025977502	NA
4930517G19Rik	0.59173542467405	2.626283589151	3.64231856895606	0.721047195469159	0.470880477793568	NA
4930517J16Rik	0	NA	NA	NA	NA	NA
4930517L18Rik	0	NA	NA	NA	NA	NA
4930517M08Rik	0	NA	NA	NA	NA	NA
4930517O19Rik	0	NA	NA	NA	NA	NA
4930518C09Rik	0	NA	NA	NA	NA	NA
4930518I15Rik	2.22268405477332	-0.295001757038598	1.61148537659607	-0.183062013048935	0.854749361246664	NA
4930518I17Rik	0	NA	NA	NA	NA	NA
4930518J20Rik	0	NA	NA	NA	NA	NA
4930518J21Rik	0	NA	NA	NA	NA	NA
4930518P08Rik	0	NA	NA	NA	NA	NA
4930519A11Rik	0	NA	NA	NA	NA	NA
4930519D14Rik	0	NA	NA	NA	NA	NA
4930519E07Rik	0	NA	NA	NA	NA	NA
4930519F09Rik	0	NA	NA	NA	NA	NA
4930519F16Rik	0	NA	NA	NA	NA	NA
4930519F24Rik	0	NA	NA	NA	NA	NA
4930519G04Rik	0	NA	NA	NA	NA	NA
4930519H02Rik	0	NA	NA	NA	NA	NA
4930519K11Rik	0	NA	NA	NA	NA	NA
4930519L02Rik	0	NA	NA	NA	NA	NA
4930519P11Rik	0.195774985059834	-1.2227842309637	4.0804728567969	-0.299667287071127	0.764430953597719	NA
4930520K02Rik	0	NA	NA	NA	NA	NA
4930520M14Rik	0	NA	NA	NA	NA	NA
4930520O04Rik	1.35788083996568	1.32357155086984	2.10373585114722	0.62915291867468	0.529248948544736	NA
4930520P13Rik	0	NA	NA	NA	NA	NA
4930521E06Rik	0	NA	NA	NA	NA	NA
4930521O17Rik	0	NA	NA	NA	NA	NA
4930522H14Rik	0	NA	NA	NA	NA	NA
4930522L14Rik	5.87299061533472	-1.47553033355461	1.07360228062319	-1.3743733225847	0.169325813791758	NA
4930522N08Rik	0	NA	NA	NA	NA	NA
4930522O17Rik	0.590265268175868	1.11338254419732	3.31925643515868	0.335431312990463	0.737299750412647	NA
4930523C07Rik	74.6251176164881	0.391791281616532	0.44801586590253	0.874503140256576	0.381844310822641	0.691036448121194
4930523O13Rik	0	NA	NA	NA	NA	NA
4930524B15Rik	0	NA	NA	NA	NA	NA
4930524B17Rik	0	NA	NA	NA	NA	NA
4930524C18Rik	0	NA	NA	NA	NA	NA
4930524O05Rik	0	NA	NA	NA	NA	NA
4930524O07Rik	0.0986225707790083	0.675686310011737	4.07683967200439	0.165737768559227	0.868363322071365	NA
4930524O08Rik	0	NA	NA	NA	NA	NA
4930525C09Rik	0	NA	NA	NA	NA	NA
4930525G20Rik	0.746595005168002	-1.72445182657996	2.81384014813426	-0.612846407683597	0.539977902083817	NA
4930526A20Rik	1.92699800695628	-2.80818520042829	1.89756495210755	-1.47988884243954	0.138902913792584	NA
4930526F13Rik	0	NA	NA	NA	NA	NA
4930526H09Rik	0	NA	NA	NA	NA	NA
4930526L06Rik	0	NA	NA	NA	NA	NA
4930526M16Rik	0	NA	NA	NA	NA	NA
4930527A07Rik	0	NA	NA	NA	NA	NA
4930527B05Rik	0	NA	NA	NA	NA	NA
4930527E20Rik	0	NA	NA	NA	NA	NA
4930527F14Rik	0	NA	NA	NA	NA	NA
4930527G23Rik	0	NA	NA	NA	NA	NA
4930527J03Rik	0	NA	NA	NA	NA	NA
4930528D03Rik	0	NA	NA	NA	NA	NA
4930528G23Rik	0	NA	NA	NA	NA	NA
4930528H21Rik	0	NA	NA	NA	NA	NA
4930528J11Rik	0.189365902003699	-1.2227842309637	4.0804728567969	-0.299667287071127	0.764430953597719	NA
4930528P14Rik	0	NA	NA	NA	NA	NA
4930529C04Rik	0	NA	NA	NA	NA	NA
4930529I22Rik	0	NA	NA	NA	NA	NA
4930529K09Rik	0	NA	NA	NA	NA	NA
4930529N20Rik	0	NA	NA	NA	NA	NA
4930532G15Rik	0.692855034478648	2.83699326168615	3.0799684851786	0.921111133226947	0.356992408246341	NA
4930532I03Rik	0	NA	NA	NA	NA	NA
4930532M18Rik	0	NA	NA	NA	NA	NA
4930533B01Rik	0	NA	NA	NA	NA	NA
4930533D04Rik	0	NA	NA	NA	NA	NA
4930533I22Rik	0	NA	NA	NA	NA	NA
4930533K18Rik	0	NA	NA	NA	NA	NA
4930533L02Rik	0	NA	NA	NA	NA	NA
4930533N22Rik	0	NA	NA	NA	NA	NA
4930533P14Rik	0	NA	NA	NA	NA	NA
4930534D22Rik	0	NA	NA	NA	NA	NA
4930534H03Rik	0	NA	NA	NA	NA	NA
4930534H18Rik	0	NA	NA	NA	NA	NA
4930535E02Rik	0	NA	NA	NA	NA	NA
4930535F04Rik	0	NA	NA	NA	NA	NA
4930535G08Rik	0	NA	NA	NA	NA	NA
4930535L15Rik	0	NA	NA	NA	NA	NA
4930535O05Rik	0	NA	NA	NA	NA	NA
4930537H20Rik	0	NA	NA	NA	NA	NA
4930538E20Rik	0	NA	NA	NA	NA	NA
4930538L07Rik	0	NA	NA	NA	NA	NA
4930539C22Rik	0	NA	NA	NA	NA	NA
4930539J05Rik	0.367104328095189	1.91841623472592	3.91599052265691	0.489892971810442	0.624209636615523	NA
4930539M17Rik	0	NA	NA	NA	NA	NA
4930540E01Rik	0	NA	NA	NA	NA	NA
4930540I17Rik	0	NA	NA	NA	NA	NA
4930540M03Rik	0	NA	NA	NA	NA	NA
4930540M05Rik	0.199742180583607	0.747382327621901	4.07421367455099	0.183442103758652	0.854451142305958	NA
4930541O19Rik	0	NA	NA	NA	NA	NA
4930542C12Rik	0	NA	NA	NA	NA	NA
4930542C16Rik	0	NA	NA	NA	NA	NA
4930542D17Rik	0	NA	NA	NA	NA	NA
4930542M03Rik	0	NA	NA	NA	NA	NA
4930543E12Rik	0	NA	NA	NA	NA	NA
4930543I03Rik	0	NA	NA	NA	NA	NA
4930543I11Rik	0	NA	NA	NA	NA	NA
4930543K20Rik	0	NA	NA	NA	NA	NA
4930543N07Rik	0	NA	NA	NA	NA	NA
4930544D05Rik	0	NA	NA	NA	NA	NA
4930544F09Rik	0.0986225707790083	0.675686310011737	4.07683967200439	0.165737768559227	0.868363322071365	NA
4930544G11Rik	0	NA	NA	NA	NA	NA
4930544I03Rik	0	NA	NA	NA	NA	NA
4930544L04Rik	0	NA	NA	NA	NA	NA
4930544M13Rik	0	NA	NA	NA	NA	NA
4930545E07Rik	0	NA	NA	NA	NA	NA
4930545H06Rik	0	NA	NA	NA	NA	NA
4930545L08Rik	0	NA	NA	NA	NA	NA
4930545L23Rik	0.0986225707790083	0.675686310011737	4.07683967200439	0.165737768559227	0.868363322071365	NA
4930546C10Rik	0.0986225707790083	0.675686310011737	4.07683967200439	0.165737768559227	0.868363322071365	NA
4930546K05Rik	0.169859186537172	0.747382327621901	4.07421367455099	0.183442103758652	0.854451142305958	NA
4930547E08Rik	0	NA	NA	NA	NA	NA
4930547E14Rik	0	NA	NA	NA	NA	NA
4930547H16Rik	0	NA	NA	NA	NA	NA
4930547M16Rik	0.635767749931352	-1.52582718915152	3.24821618170824	-0.469743115542601	0.638538559910606	NA
4930548G14Rik	0	NA	NA	NA	NA	NA
4930548H24Rik	0.169859186537172	0.747382327621901	4.07421367455099	0.183442103758652	0.854451142305958	NA
4930548J01Rik	0	NA	NA	NA	NA	NA
4930548K13Rik	0	NA	NA	NA	NA	NA
4930549C15Rik	0.548322981082578	-0.580077833691461	3.12869585216047	-0.185405632602765	0.85291089083538	NA
4930549G23Rik	0.903636025592904	-0.62208656716325	2.44101178262725	-0.254847834652278	0.798840628016929	NA
4930549P19Rik	0	NA	NA	NA	NA	NA
4930550C14Rik	0	NA	NA	NA	NA	NA
4930550C17Rik	0	NA	NA	NA	NA	NA
4930550L24Rik	0	NA	NA	NA	NA	NA
4930551I15Rik	0	NA	NA	NA	NA	NA
4930551I23Rik	0	NA	NA	NA	NA	NA
4930551L18Rik	0	NA	NA	NA	NA	NA
4930551O13Rik	0.169859186537172	0.747382327621901	4.07421367455099	0.183442103758652	0.854451142305958	NA
4930553E22Rik	0	NA	NA	NA	NA	NA
4930553I04Rik	0	NA	NA	NA	NA	NA
4930553I21Rik	0	NA	NA	NA	NA	NA
4930553J12Rik	0	NA	NA	NA	NA	NA
4930553M12Rik	0.0986225707790083	0.675686310011737	4.07683967200439	0.165737768559227	0.868363322071365	NA
4930553P18Rik	0.892991737551004	-1.53760621010804	2.41629298226191	-0.636349242991502	0.524548815703302	NA
4930554C24Rik	0	NA	NA	NA	NA	NA
4930554G22Rik	0	NA	NA	NA	NA	NA
4930554G24Rik	0	NA	NA	NA	NA	NA
4930554H23Rik	0	NA	NA	NA	NA	NA
4930554I06Rik	0	NA	NA	NA	NA	NA
4930555A03Rik	1.3251052628682	-2.83302837337008	2.3151493362698	-1.22369141764941	0.221068658462749	NA
4930555B11Rik	0	NA	NA	NA	NA	NA
4930555B12Rik	0	NA	NA	NA	NA	NA
4930555F03Rik	0	NA	NA	NA	NA	NA
4930555G01Rik	0	NA	NA	NA	NA	NA
4930555G07Rik	0.325162041001899	-0.214387199995599	4.07421327400125	-0.0526205148276519	0.95803427114501	NA
4930555G21Rik	0	NA	NA	NA	NA	NA
4930555K19Rik	0	NA	NA	NA	NA	NA
4930555M17Rik	0	NA	NA	NA	NA	NA
4930555O08Rik	0	NA	NA	NA	NA	NA
4930556C24Rik	0	NA	NA	NA	NA	NA
4930556G01Rik	0	NA	NA	NA	NA	NA
4930556G22Rik	0	NA	NA	NA	NA	NA
4930556H04Rik	0.378731804007398	-2.18858883218373	4.03212646914426	-0.542787744613629	0.587275952210901	NA
4930556I23Rik	0	NA	NA	NA	NA	NA
4930556J02Rik	0	NA	NA	NA	NA	NA
4930556J24Rik	0	NA	NA	NA	NA	NA
4930556L07Rik	0	NA	NA	NA	NA	NA
4930556M19Rik	0.98916096396152	0.824995212873597	2.20685756409759	0.373832560059646	0.708528893514942	NA
4930556N09Rik	0	NA	NA	NA	NA	NA
4930556N13Rik	0	NA	NA	NA	NA	NA
4930557B06Rik	0	NA	NA	NA	NA	NA
4930557F08Rik	0	NA	NA	NA	NA	NA
4930557F10Rik	0	NA	NA	NA	NA	NA
4930557J02Rik	0	NA	NA	NA	NA	NA
4930557K07Rik	0	NA	NA	NA	NA	NA
4930558C23Rik	0	NA	NA	NA	NA	NA
4930558F17Rik	0	NA	NA	NA	NA	NA
4930558G05Rik	0	NA	NA	NA	NA	NA
4930558J18Rik	0	NA	NA	NA	NA	NA
4930558J22Rik	0	NA	NA	NA	NA	NA
4930558K02Rik	0	NA	NA	NA	NA	NA
4930558N11Rik	0	NA	NA	NA	NA	NA
4930559C10Rik	0	NA	NA	NA	NA	NA
4930560O18Rik	0	NA	NA	NA	NA	NA
4930562A09Rik	0	NA	NA	NA	NA	NA
4930562C15Rik	1.47189753927665	0.851561679712551	1.87741013415209	0.453583191132155	0.650128853953702	NA
4930562D21Rik	0	NA	NA	NA	NA	NA
4930562F07Rik	0	NA	NA	NA	NA	NA
4930562F17Rik	0	NA	NA	NA	NA	NA
4930563E18Rik	0.524904221585505	0.885761417639389	3.19575243095766	0.277168346665063	0.781650843523511	NA
4930563E22Rik	0.716712011121567	-1.72417706737542	2.84330157267136	-0.606399646083096	0.544249403431248	NA
4930563F08Rik	0	NA	NA	NA	NA	NA
4930563H07Rik	0	NA	NA	NA	NA	NA
4930563I02Rik	0	NA	NA	NA	NA	NA
4930563J15Rik	0	NA	NA	NA	NA	NA
4930563M21Rik	0	NA	NA	NA	NA	NA
4930563N14Rik	0	NA	NA	NA	NA	NA
4930564C03Rik	0	NA	NA	NA	NA	NA
4930564D02Rik	0	NA	NA	NA	NA	NA
4930565D16Rik	0	NA	NA	NA	NA	NA
4930565N06Rik	0.59922654175082	2.56289874081614	3.66210352409397	0.699843334289742	0.484025148779249	NA
4930566F21Rik	0	NA	NA	NA	NA	NA
4930566N20Rik	0	NA	NA	NA	NA	NA
4930567H12Rik	0	NA	NA	NA	NA	NA
4930567H17Rik	0	NA	NA	NA	NA	NA
4930567J20Rik	0	NA	NA	NA	NA	NA
4930567K12Rik	0	NA	NA	NA	NA	NA
4930567K20Rik	0	NA	NA	NA	NA	NA
4930568A12Rik	0	NA	NA	NA	NA	NA
4930568A13Rik	0	NA	NA	NA	NA	NA
4930568D16Rik	0	NA	NA	NA	NA	NA
4930568E12Rik	0	NA	NA	NA	NA	NA
4930568G15Rik	0	NA	NA	NA	NA	NA
4930569F06Rik	0	NA	NA	NA	NA	NA
4930570B17Rik	0	NA	NA	NA	NA	NA
4930570D08Rik	0	NA	NA	NA	NA	NA
4930570E03Rik	0	NA	NA	NA	NA	NA
4930570G19Rik	0	NA	NA	NA	NA	NA
4930570N18Rik	0	NA	NA	NA	NA	NA
4930571K23Rik	0	NA	NA	NA	NA	NA
4930571N24Rik	0	NA	NA	NA	NA	NA
4930572G02Rik	3.33802375221855	-0.427419757171766	1.22679333334763	-0.348404042925011	0.727536766693736	NA
4930572K03Rik	0	NA	NA	NA	NA	NA
4930572O03Rik	0	NA	NA	NA	NA	NA
4930572O13Rik	0	NA	NA	NA	NA	NA
4930573C08Rik	0	NA	NA	NA	NA	NA
4930573C15Rik	0	NA	NA	NA	NA	NA
4930573H18Rik	0	NA	NA	NA	NA	NA
4930573I07Rik	0	NA	NA	NA	NA	NA
4930577H14Rik	0	NA	NA	NA	NA	NA
4930577N17Rik	0	NA	NA	NA	NA	NA
4930578E11Rik	0	NA	NA	NA	NA	NA
4930578G10Rik	0	NA	NA	NA	NA	NA
4930578I06Rik	0	NA	NA	NA	NA	NA
4930578I07Rik	0	NA	NA	NA	NA	NA
4930578M01Rik	1.9301085276365	-2.5830309193194	1.82236504333641	-1.41740587527423	0.156364295922409	NA
4930578M07Rik	0.199742180583607	0.747382327621901	4.07421367455099	0.183442103758652	0.854451142305958	NA
4930578N18Rik	0	NA	NA	NA	NA	NA
4930579C12Rik	0	NA	NA	NA	NA	NA
4930579D07Rik	0.189365902003699	-1.2227842309637	4.0804728567969	-0.299667287071127	0.764430953597719	NA
4930579D09Rik	0	NA	NA	NA	NA	NA
4930579F01Rik	0	NA	NA	NA	NA	NA
4930579G18Rik	0.295867712337025	1.65030791221619	4.03716943409788	0.408778462027803	0.682702247206515	NA
4930579G24Rik	4.29559389139362	-0.0239266196770938	1.09131743443032	-0.0219245280266084	0.982508158939968	NA
4930579H20Rik	0.608200130390524	2.61733707666371	3.24703722479066	0.806069316569802	0.420202882396738	NA
4930579J19Rik	0	NA	NA	NA	NA	NA
4930579K19Rik	0.593643798318079	1.1881297661801	3.02697163614474	0.392514337429784	0.694678219855426	NA
4930579M01Rik	0	NA	NA	NA	NA	NA
4930579O11Rik	0	NA	NA	NA	NA	NA
4930579P08Rik	0	NA	NA	NA	NA	NA
4930580E04Rik	0	NA	NA	NA	NA	NA
4930581F22Rik	0.465726898874197	2.26832802956552	3.56365770950985	0.636516807860739	0.524439629391675	NA
4930583I09Rik	0	NA	NA	NA	NA	NA
4930583K01Rik	0	NA	NA	NA	NA	NA
4930583P06Rik	0	NA	NA	NA	NA	NA
4930584E12Rik	0	NA	NA	NA	NA	NA
4930584F24Rik	0	NA	NA	NA	NA	NA
4930586N03Rik	0	NA	NA	NA	NA	NA
4930587A21Rik	0	NA	NA	NA	NA	NA
4930587E11Rik	0	NA	NA	NA	NA	NA
4930588A03Rik	0	NA	NA	NA	NA	NA
4930588D02Rik	0	NA	NA	NA	NA	NA
4930588G17Rik	0.199742180583607	0.747382327621901	4.07421367455099	0.183442103758652	0.854451142305958	NA
4930588J15Rik	0	NA	NA	NA	NA	NA
4930588K23Rik	0	NA	NA	NA	NA	NA
4930589L23Rik	0	NA	NA	NA	NA	NA
4930589O11Rik	0.688887838954876	1.42858804549402	3.14749334171632	0.453881197001999	0.649914337728768	NA
4930589P08Rik	0	NA	NA	NA	NA	NA
4930590H14Rik	0	NA	NA	NA	NA	NA
4930590J08Rik	0.369601367120779	1.86792379527339	3.94980055020413	0.472915979308588	0.636273124156788	NA
4930590L14Rik	0	NA	NA	NA	NA	NA
4930590L20Rik	0	NA	NA	NA	NA	NA
4930591A17Rik	0	NA	NA	NA	NA	NA
4930591E09Rik	0	NA	NA	NA	NA	NA
4930592A05Rik	0	NA	NA	NA	NA	NA
4930592C13Rik	0	NA	NA	NA	NA	NA
4930592I03Rik	0	NA	NA	NA	NA	NA
4930593A02Rik	0	NA	NA	NA	NA	NA
4930593C16Rik	0	NA	NA	NA	NA	NA
4930594C11Rik	0	NA	NA	NA	NA	NA
4930594M17Rik	0	NA	NA	NA	NA	NA
4930594M22Rik	0.449700410303569	-1.15406429358365	3.35267779645945	-0.344221653152112	0.730679599342617	NA
4930594O21Rik	0	NA	NA	NA	NA	NA
4930595D18Rik	0	NA	NA	NA	NA	NA
4930595L18Rik	0	NA	NA	NA	NA	NA
4930595M18Rik	0	NA	NA	NA	NA	NA
4930595O18Rik	0	NA	NA	NA	NA	NA
4930596D02Rik	0	NA	NA	NA	NA	NA
4930596I21Rik	0.0986225707790083	0.675686310011737	4.07683967200439	0.165737768559227	0.868363322071365	NA
4930597A21Rik	0	NA	NA	NA	NA	NA
4930597G03Rik	0	NA	NA	NA	NA	NA
4930597L12Rik	0	NA	NA	NA	NA	NA
4930597O21Rik	0	NA	NA	NA	NA	NA
4930598F16Rik	0	NA	NA	NA	NA	NA
4930598N05Rik	0	NA	NA	NA	NA	NA
4930599A14Rik	0	NA	NA	NA	NA	NA
4930599N23Rik	0.169859186537172	0.747382327621901	4.07421367455099	0.183442103758652	0.854451142305958	NA
4930599N24Rik	0	NA	NA	NA	NA	NA
4931400O07Rik	0	NA	NA	NA	NA	NA
4931403E22Rik	0	NA	NA	NA	NA	NA
4931406B18Rik	0	NA	NA	NA	NA	NA
4931406C07Rik	5.1518926293421	1.64815085792006	1.11219216100121	1.48189397094507	0.13836850953019	NA
4931406G06Rik	0	NA	NA	NA	NA	NA
4931406P16Rik	30.1722716854633	-0.178737091025395	0.522629200499646	-0.341995990378108	0.73235390974542	NA
4931407E12Rik	0	NA	NA	NA	NA	NA
4931408C20Rik	0	NA	NA	NA	NA	NA
4931412I15Rik	0	NA	NA	NA	NA	NA
4931413I07Rik	0.253925425243735	-0.286087969894592	4.07683943303816	-0.0701739606363138	0.944055199621791	NA
4931413K12Rik	0	NA	NA	NA	NA	NA
4931414P19Rik	6.36135669318988	0.992302478406106	0.971772091100073	1.02112675131758	0.307194390338452	NA
4931415C17Rik	0.189365902003699	-1.2227842309637	4.0804728567969	-0.299667287071127	0.764430953597719	NA
4931417E11Rik	0	NA	NA	NA	NA	NA
4931419H13Rik	0	NA	NA	NA	NA	NA
4931420L22Rik	0	NA	NA	NA	NA	NA
4931422A03Rik	2.01275468167769	-1.05455197052119	1.70507744573561	-0.61847746163004	0.536260650236559	NA
4931428F04Rik	5.79013364639817	1.62856073814437	1.13028119173973	1.44084564977825	0.149628293533932	NA
4931428L18Rik	0	NA	NA	NA	NA	NA
4931429L15Rik	0	NA	NA	NA	NA	NA
4931429P17Rik	0	NA	NA	NA	NA	NA
4931431B13Rik	3.09161931714958	0.794262781743866	1.44669790479453	0.549017717597838	0.582993290923088	NA
4931431C16Rik	0.155302854464727	-1.2227842309637	4.0804728567969	-0.299667287071127	0.764430953597719	NA
4931439C15Rik	0	NA	NA	NA	NA	NA
4931440P22Rik	2.38670498962408	-0.238605156040258	1.57350380350879	-0.15163938943661	0.879471364359894	NA
4932411K12Rik	0	NA	NA	NA	NA	NA
4932411N23Rik	0	NA	NA	NA	NA	NA
4932412D23Rik	0	NA	NA	NA	NA	NA
4932413F04Rik	0	NA	NA	NA	NA	NA
4932414J04Rik	0	NA	NA	NA	NA	NA
4932414N04Rik	0	NA	NA	NA	NA	NA
4932415D10Rik	0	NA	NA	NA	NA	NA
4932415M13Rik	0	NA	NA	NA	NA	NA
4932416K20Rik	0	NA	NA	NA	NA	NA
4932422M17Rik	0.0986225707790083	0.675686310011737	4.07683967200439	0.165737768559227	0.868363322071365	NA
4932429P05Rik	0	NA	NA	NA	NA	NA
4932431L22Rik	0	NA	NA	NA	NA	NA
4932431P20Rik	0	NA	NA	NA	NA	NA
4932435O22Rik	0.155302854464727	-1.2227842309637	4.0804728567969	-0.299667287071127	0.764430953597719	NA
4932438A13Rik	67.1740188141706	0.832437023712155	0.413528090031622	2.01301203903343	0.0441133628428132	0.262315863786082
4932438H23Rik	0	NA	NA	NA	NA	NA
4932441J04Rik	6.41389096743521	0.132793878392418	0.961291094507615	0.138141171962522	0.890128847162963	NA
4932442E05Rik	0.0986225707790083	0.675686310011737	4.07683967200439	0.165737768559227	0.868363322071365	NA
4932443L11Rik	0.195774985059834	-1.2227842309637	4.0804728567969	-0.299667287071127	0.764430953597719	NA
4932702P03Rik	0	NA	NA	NA	NA	NA
4933400A11Rik	0.451170566801752	0.70262101457798	3.6719428731212	0.191348569097085	0.848252511374674	NA
4933400B14Rik	0	NA	NA	NA	NA	NA
4933400C23Rik	0	NA	NA	NA	NA	NA
4933400F21Rik	0.485233614340724	0.707080282234504	3.57496180661198	0.197786807379799	0.843211868456526	NA
4933400L20Rik	0	NA	NA	NA	NA	NA
4933401B06Rik	0	NA	NA	NA	NA	NA
4933401D09Rik	0	NA	NA	NA	NA	NA
4933401H06Rik	0	NA	NA	NA	NA	NA
4933401J01Rik	0	NA	NA	NA	NA	NA
4933401L05Rik	0	NA	NA	NA	NA	NA
4933402C05Rik	0	NA	NA	NA	NA	NA
4933402C06Rik	0	NA	NA	NA	NA	NA
4933402D24Rik	0	NA	NA	NA	NA	NA
4933402E13Rik	0	NA	NA	NA	NA	NA
4933402J07Rik	0	NA	NA	NA	NA	NA
4933402J10Rik	0	NA	NA	NA	NA	NA
4933402J15Rik	0	NA	NA	NA	NA	NA
4933402N03Rik	0	NA	NA	NA	NA	NA
4933402N22Rik	0	NA	NA	NA	NA	NA
4933403L11Rik	0	NA	NA	NA	NA	NA
4933403O08Rik	0	NA	NA	NA	NA	NA
4933404G15Rik	0	NA	NA	NA	NA	NA
4933404I11Rik	0	NA	NA	NA	NA	NA
4933404K08Rik	0	NA	NA	NA	NA	NA
4933404K13Rik	0	NA	NA	NA	NA	NA
4933404O12Rik	0.888309363618914	0.422513439010024	2.90101545999765	0.145643291060009	0.884202991017064	NA
4933405D12Rik	0	NA	NA	NA	NA	NA
4933405E24Rik	0	NA	NA	NA	NA	NA
4933405L10Rik	0	NA	NA	NA	NA	NA
4933405O20Rik	0	NA	NA	NA	NA	NA
4933406B15Rik	0	NA	NA	NA	NA	NA
4933406B17Rik	0	NA	NA	NA	NA	NA
4933406C10Rik	0	NA	NA	NA	NA	NA
4933406D12Rik	0	NA	NA	NA	NA	NA
4933406F09Rik	0	NA	NA	NA	NA	NA
4933406G16Rik	0	NA	NA	NA	NA	NA
4933406I18Rik	0	NA	NA	NA	NA	NA
4933406J09Rik	0	NA	NA	NA	NA	NA
4933406J10Rik	0.568097706011098	-2.77540223359352	3.71710398489189	-0.746657140847849	0.455270546991775	NA
4933406K04Rik	0	NA	NA	NA	NA	NA
4933406L23Rik	0	NA	NA	NA	NA	NA
4933406P04Rik	2.87505550182073	0.787797066719715	1.34362993593801	0.586319972224897	0.557660512037333	NA
4933407E24Rik	0	NA	NA	NA	NA	NA
4933407I05Rik	0	NA	NA	NA	NA	NA
4933407I08Rik	0	NA	NA	NA	NA	NA
4933407K13Rik	4.32499212303375	1.64701939042673	1.22657599218538	1.34277810826237	0.179343834058214	NA
4933407L21Rik	0	NA	NA	NA	NA	NA
4933408A14Rik	0	NA	NA	NA	NA	NA
4933408J17Rik	0	NA	NA	NA	NA	NA
4933408N05Rik	0	NA	NA	NA	NA	NA
4933409D19Rik	0	NA	NA	NA	NA	NA
4933409F18Rik	0	NA	NA	NA	NA	NA
4933409G03Rik	0	NA	NA	NA	NA	NA
4933409K07Rik	0	NA	NA	NA	NA	NA
4933411E02Rik	0	NA	NA	NA	NA	NA
4933411E06Rik	0	NA	NA	NA	NA	NA
4933411E08Rik	0	NA	NA	NA	NA	NA
4933411G06Rik	0	NA	NA	NA	NA	NA
4933411K16Rik	0	NA	NA	NA	NA	NA
4933411O13Rik	0	NA	NA	NA	NA	NA
4933412A08Rik	0	NA	NA	NA	NA	NA
4933412E12Rik	2.38045377635156	3.50599972562707	1.98179553957859	1.76910264233039	0.0768767470444709	NA
4933412E24Rik	0	NA	NA	NA	NA	NA
4933412L11Rik	0	NA	NA	NA	NA	NA
4933412O06Rik	0	NA	NA	NA	NA	NA
4933413C19Rik	0	NA	NA	NA	NA	NA
4933413J09Rik	2.59493395352759	2.00079232634885	1.71086906189722	1.16945964533962	0.242218490935663	NA
4933413L06Rik	0.310605708929453	-1.94095357790874	4.05514197928428	-0.478640103805024	0.63219468306479	NA
4933414I15Rik	0	NA	NA	NA	NA	NA
4933415A04Rik	2.45955715329121	-0.286135032257489	1.52511993670614	-0.187614774006211	0.851178643925013	NA
4933415J04Rik	0	NA	NA	NA	NA	NA
4933416E03Rik	0	NA	NA	NA	NA	NA
4933416E14Rik	0	NA	NA	NA	NA	NA
4933416I08Rik	0	NA	NA	NA	NA	NA
4933416M07Rik	0	NA	NA	NA	NA	NA
4933416O17Rik	0	NA	NA	NA	NA	NA
4933417A18Rik	0	NA	NA	NA	NA	NA
4933417C20Rik	0.155302854464727	-1.2227842309637	4.0804728567969	-0.299667287071127	0.764430953597719	NA
4933417D19Rik	0.0986225707790083	0.675686310011737	4.07683967200439	0.165737768559227	0.868363322071365	NA
4933417E11Rik	0	NA	NA	NA	NA	NA
4933417G07Rik	0	NA	NA	NA	NA	NA
4933417O13Rik	0.465726898874197	2.26832802956552	3.56365770950985	0.636516807860739	0.524439629391675	NA
4933421A08Rik	0	NA	NA	NA	NA	NA
4933421D24Rik	0	NA	NA	NA	NA	NA
4933421I07Rik	0	NA	NA	NA	NA	NA
4933421O10Rik	1.58736062318493	2.89179801809175	2.00321490825733	1.44357852278937	0.148857569904236	NA
4933422A05Rik	0	NA	NA	NA	NA	NA
4933423L19Rik	0	NA	NA	NA	NA	NA
4933423P22Rik	0	NA	NA	NA	NA	NA
4933424G05Rik	0.199742180583607	0.747382327621901	4.07421367455099	0.183442103758652	0.854451142305958	NA
4933424G06Rik	0.54859099054457	-1.1808700408631	3.44018354088707	-0.3432578601776	0.731404479700686	NA
4933424H11Rik	0	NA	NA	NA	NA	NA
4933424L21Rik	0	NA	NA	NA	NA	NA
4933424M12Rik	0	NA	NA	NA	NA	NA
4933424N20Rik	0	NA	NA	NA	NA	NA
4933425B07Rik	0	NA	NA	NA	NA	NA
4933425D22Rik	0	NA	NA	NA	NA	NA
4933425M03Rik	0.310605708929453	-1.94095357790874	4.05514197928428	-0.478640103805024	0.63219468306479	NA
4933426B08Rik	0	NA	NA	NA	NA	NA
4933426K07Rik	0.391549970119669	-2.23062241408615	4.02858483164145	-0.553698757083709	0.579785026038545	NA
4933427D06Rik	0	NA	NA	NA	NA	NA
4933427D14Rik	0.0986225707790083	0.675686310011737	4.07683967200439	0.165737768559227	0.868363322071365	NA
4933427E11Rik	0	NA	NA	NA	NA	NA
4933427E13Rik	0	NA	NA	NA	NA	NA
4933427G23Rik	0.344668756468426	-2.06871204710599	4.04279267120265	-0.511703719520839	0.608858382555781	NA
4933427I04Rik	0	NA	NA	NA	NA	NA
4933427I22Rik	0	NA	NA	NA	NA	NA
4933427J07Rik	0	NA	NA	NA	NA	NA
4933428C19Rik	0	NA	NA	NA	NA	NA
4933428G20Rik	1.19846539856639	2.40715543503188	2.36512234141726	1.01777205892421	0.308786293410479	NA
4933428M09Rik	0	NA	NA	NA	NA	NA
4933428P19Rik	0	NA	NA	NA	NA	NA
4933429H19Rik	0	NA	NA	NA	NA	NA
4933429O19Rik	0	NA	NA	NA	NA	NA
4933430A20Rik	0	NA	NA	NA	NA	NA
4933430H06Rik	0	NA	NA	NA	NA	NA
4933430H16Rik	0	NA	NA	NA	NA	NA
4933430I17Rik	0.351077839524561	-2.09120116743686	4.01779316601313	-0.520485022754909	0.602725564136952	NA
4933430L12Rik	0	NA	NA	NA	NA	NA
4933430M04Rik	0	NA	NA	NA	NA	NA
4933430N04Rik	0	NA	NA	NA	NA	NA
4933431C10Rik	0.761594611211222	2.98524070063051	2.97743077608847	1.0026230415178	0.316042774190497	NA
4933431E20Rik	2.7277494481366	0.184687016865637	1.54801059390143	0.11930604195684	0.905032896901975	NA
4933431G14Rik	1.51091097020971	-0.49673130164328	1.99396993160424	-0.249116746331092	0.803270476030038	NA
4933431J24Rik	0	NA	NA	NA	NA	NA
4933431K14Rik	3.5283978216737	0.872224601031806	1.37093344873991	0.636226799946786	0.524628607715735	NA
4933431K23Rik	29.5891299627848	0.0725760090624313	0.611047355971028	0.118773133298481	0.905455094506148	NA
4933431M02Rik	0	NA	NA	NA	NA	NA
4933432G23Rik	0	NA	NA	NA	NA	NA
4933432I03Rik	0	NA	NA	NA	NA	NA
4933432I09Rik	0.586353224145323	1.05622226430318	3.03458959737844	0.348060991580423	0.727794379016178	NA
4933432K03Rik	0	NA	NA	NA	NA	NA
4933433F19Rik	0	NA	NA	NA	NA	NA
4933433G08Rik	0	NA	NA	NA	NA	NA
4933433G15Rik	0.391549970119669	-2.23062241408615	4.02858483164145	-0.553698757083709	0.579785026038545	NA
4933433G19Rik	0.509577559611516	2.35292831673103	3.88468313845894	0.605693754900287	0.544718131798448	NA
4933433H22Rik	0.169859186537172	0.747382327621901	4.07421367455099	0.183442103758652	0.854451142305958	NA
4933433N18Rik	0	NA	NA	NA	NA	NA
4933434E20Rik	1132.69792887439	-2.07322603699904	0.364691085623147	-5.68488268216517	1.30902489128715e-08	1.07863651042062e-05
4933434M16Rik	0	NA	NA	NA	NA	NA
4933434P08Rik	0	NA	NA	NA	NA	NA
4933435E02Rik	0	NA	NA	NA	NA	NA
4933435F18Rik	0	NA	NA	NA	NA	NA
4933435G04Rik	0	NA	NA	NA	NA	NA
4933436E23Rik	0	NA	NA	NA	NA	NA
4933436F18Rik	0	NA	NA	NA	NA	NA
4933436H12Rik	0	NA	NA	NA	NA	NA
4933436I01Rik	0	NA	NA	NA	NA	NA
4933436I20Rik	0	NA	NA	NA	NA	NA
4933436N17Rik	0	NA	NA	NA	NA	NA
4933436P19Rik	0	NA	NA	NA	NA	NA
4933437G19Rik	0.199742180583607	0.747382327621901	4.07421367455099	0.183442103758652	0.854451142305958	NA
4933438A12Rik	0	NA	NA	NA	NA	NA
4933438B17Rik	0	NA	NA	NA	NA	NA
4933438K21Rik	0	NA	NA	NA	NA	NA
4933439C10Rik	2.71516559300189	-0.326118907365121	1.3666453364076	-0.238627315132371	0.811394582502699	NA
4933439J24Rik	0	NA	NA	NA	NA	NA
4933439K11Rik	0	NA	NA	NA	NA	NA
4933439N06Rik	0	NA	NA	NA	NA	NA
4933439N14Rik	0	NA	NA	NA	NA	NA
4933440J02Rik	0.399484361167213	1.96989102930156	4.01177934162685	0.491026764324164	0.623407517865206	NA
4933440M02Rik	0	NA	NA	NA	NA	NA
4933440N22Rik	0	NA	NA	NA	NA	NA
5031410I06Rik	0	NA	NA	NA	NA	NA
5031415H12Rik	0	NA	NA	NA	NA	NA
5031425E22Rik	41.369499977496	-0.248938186379074	0.462021272363546	-0.538802434583996	0.590023183561749	0.825025629569458
5031425F14Rik	0.155302854464727	-1.2227842309637	4.0804728567969	-0.299667287071127	0.764430953597719	NA
5031434C07Rik	0.894461894049186	-0.243471665485459	2.58382984327018	-0.0942289857513656	0.924927259907647	NA
5031434O11Rik	0.787510409733884	1.68680551042044	3.00901551628765	0.560583852522479	0.575081261929539	NA
5031439G07Rik	18.3817791647066	0.824570637197269	0.677429505602175	1.21720508241562	0.223526196945545	NA
5033403F01Rik	0	NA	NA	NA	NA	NA
5033403H07Rik	0	NA	NA	NA	NA	NA
5033404E19Rik	0	NA	NA	NA	NA	NA
5033406O09Rik	0.253925425243735	-0.286087969894592	4.07683943303816	-0.0701739606363138	0.944055199621791	NA
5033417F24Rik	0.664880414076242	1.38443881335229	3.21788304981066	0.430232793399297	0.667026309416937	NA
5033421B08Rik	0	NA	NA	NA	NA	NA
5033423K11Rik	0	NA	NA	NA	NA	NA
5033424D13Rik	0.325162041001899	-0.214387199995599	4.07421327400125	-0.0526205148276519	0.95803427114501	NA
5033425B01Rik	0	NA	NA	NA	NA	NA
5033426E14Rik	0	NA	NA	NA	NA	NA
5033426O07Rik	0	NA	NA	NA	NA	NA
5033428I22Rik	4.80780748143031	1.14896334925253	1.16388251267782	0.987181555472498	0.323553642209922	NA
5033430I15Rik	7.1491329061642	-0.51289476890049	0.870853127087678	-0.588956682759723	0.555890332125634	NA
5330406M23Rik	4.56309751766442	2.07991131981724	1.19892341518818	1.73481583015941	0.0827734313660931	NA
5330409N07Rik	0	NA	NA	NA	NA	NA
5330411J11Rik	0	NA	NA	NA	NA	NA
5330411O13Rik	0.26848175731618	1.48699458805433	4.04808703432336	0.367332662427029	0.713370893332415	NA
5330413D20Rik	0	NA	NA	NA	NA	NA
5330413P13Rik	0	NA	NA	NA	NA	NA
5330416C01Rik	0.310605708929453	-1.94095357790874	4.05514197928428	-0.478640103805024	0.63219468306479	NA
5330417C22Rik	0.169859186537172	0.747382327621901	4.07421367455099	0.183442103758652	0.854451142305958	NA
5330417H12Rik	0	NA	NA	NA	NA	NA
5330425B07Rik	0	NA	NA	NA	NA	NA
5330426L24Rik	0	NA	NA	NA	NA	NA
5330429C05Rik	0	NA	NA	NA	NA	NA
5330431K02Rik	2.26831912791719	4.55273075968176	2.38843631358629	1.90615539287532	0.0566300476962011	NA
5330434G04Rik	0	NA	NA	NA	NA	NA
5330437M03Rik	0.0986225707790083	0.675686310011737	4.07683967200439	0.165737768559227	0.868363322071365	NA
5330438D12Rik	2.13741566903057	-0.684418161833831	1.78068710542462	-0.384356218309687	0.700714445676167	NA
5330438I03Rik	0	NA	NA	NA	NA	NA
5330439A09Rik	0	NA	NA	NA	NA	NA
5330439B14Rik	0.155302854464727	-1.2227842309637	4.0804728567969	-0.299667287071127	0.764430953597719	NA
5330439K02Rik	1.33463124378027	-0.340153659289893	2.05318614329216	-0.165671125533936	0.868415770483455	NA
5330439M10Rik	0	NA	NA	NA	NA	NA
5430400D12Rik	0.378731804007398	-2.18858883218373	4.03212646914426	-0.542787744613629	0.587275952210901	NA
5430401F13Rik	0	NA	NA	NA	NA	NA
5430401H09Rik	0	NA	NA	NA	NA	NA
5430402E10Rik	0	NA	NA	NA	NA	NA
5430402O13Rik	0.529084275078043	0.794609400658773	3.49156810660345	0.22757952197924	0.819973141322113	NA
5430402P08Rik	0	NA	NA	NA	NA	NA
5430403G16Rik	0.774862451305468	-0.878318769442817	2.5512926230766	-0.344264221790307	0.73064758849489	NA
5430403N17Rik	0	NA	NA	NA	NA	NA
5430405H02Rik	10.0023352878721	0.407204620605188	0.785793934972635	0.518207894566365	0.604313227258332	NA
5430414B19Rik	1.98317061456343	1.60316598397441	1.86534591917047	0.859447015965464	0.390093939962412	NA
5430416N02Rik	1.11125744573083	1.10952226583031	2.1049436113444	0.527103082405935	0.598122006328101	NA
5430420F09Rik	0.986225707790083	3.35942215306179	3.0359798561616	1.10653637778385	0.26849442763301	NA
5430421F17Rik	0	NA	NA	NA	NA	NA
5430425E15Rik	0	NA	NA	NA	NA	NA
5430425K12Rik	0	NA	NA	NA	NA	NA
5430427M07Rik	0	NA	NA	NA	NA	NA
5430427N15Rik	0	NA	NA	NA	NA	NA
5430427O19Rik	0.685947525958511	-1.87489324624798	3.17298235397582	-0.590893058040078	0.554592077609506	NA
5430430B14Rik	0.690357995453058	2.84760521409551	3.43964147918027	0.827878495864094	0.407739314447918	NA
5430430K15Rik	0	NA	NA	NA	NA	NA
5430431A17Rik	21.747867194995	0.391788828215132	0.638617921930351	0.613494884438682	0.539549164227417	NA
5430433H01Rik	0	NA	NA	NA	NA	NA
5430434F05Rik	1.27421418057279	2.54749194591328	2.60101762100087	0.97942125625931	0.327371878564453	NA
5430434I15Rik	0	NA	NA	NA	NA	NA
5430435K18Rik	0	NA	NA	NA	NA	NA
5430437J10Rik	0	NA	NA	NA	NA	NA
5430440P10Rik	0	NA	NA	NA	NA	NA
5530400C23Rik	0	NA	NA	NA	NA	NA
5530400K19Rik	0	NA	NA	NA	NA	NA
5530401A14Rik	0	NA	NA	NA	NA	NA
5530402G07Rik	0.477354374786407	-1.24859383294815	3.61398605256647	-0.345489388942568	0.729726486152241	NA
5530601H04Rik	6.98879552958494	1.03851276354293	0.901770792971391	1.15163716948623	0.249470200798698	NA
5730403I07Rik	0	NA	NA	NA	NA	NA
5730405O15Rik	0.53946055365795	2.42052049778663	3.41452613466192	0.708889140784477	0.478393274417218	NA
5730408A14Rik	0	NA	NA	NA	NA	NA
5730409E04Rik	20.5711475137133	-0.321689657446763	0.568337074436764	-0.566019131807589	0.571380774949812	NA
5730412P04Rik	0	NA	NA	NA	NA	NA
5730414N17Rik	2.16729330743799	3.34354679908133	1.83536697309655	1.82173202857641	0.0684956556665708	NA
5730416F02Rik	0	NA	NA	NA	NA	NA
5730419F03Rik	0	NA	NA	NA	NA	NA
5730420D15Rik	0.197245141558017	1.22990562110156	4.05902253757137	0.303005368833809	0.761885770087928	NA
5730435O14Rik	0	NA	NA	NA	NA	NA
5730437C11Rik	0	NA	NA	NA	NA	NA
5730455P16Rik	123.558629202108	0.423446258818509	0.377458568230687	1.12183506868949	0.261932572539653	0.584670078237038
5730460C07Rik	0	NA	NA	NA	NA	NA
5730480H06Rik	3.2586245356324	1.03245457759632	1.2879239887573	0.801642477823962	0.422759798626558	NA
5730488B01Rik	0	NA	NA	NA	NA	NA
5730507A11Rik	0.53696351463236	2.45331523639379	3.36477740205147	0.729116652679023	0.465930308968436	NA
5730507C01Rik	0	NA	NA	NA	NA	NA
5730521K06Rik	0.779631170179567	0.170385584978198	2.7525935721485	0.0619000155715707	0.950642455099124	NA
[truncated: 53,368 more rows]
